# Supplementary material for: Differential transcript profile of inhibitors with potential anti-venom role in the liver of juvenile and adult Bothrops jararaca snake
Source: PeerJ. 2017 Apr 27;5:e3203. doi: 10.7717/peerj.3203 (PMC5410159; doi:10.7717/peerj.3203)
Supplement: Data S1 — Contigs obtained from cDNA library sequencing were assembled and blasted against different databases. The best match used for functional annotation was selected based on the e-value, score, similarity and coverage. [file peerj-05-3203-s001.xls]

## Sheet: > 200 nt
Seq name	First residue	Seq size	Sequence name	NT Sequence	Best match to LEPIDOSAURIA database	E value	Sequence name	Best match to NR protein database	E value	Match	Score	Extent of match	Length of best match	% identity	% similarity	% Coverage	Mismatches	Gaps	First residue of match	First residue of sequence	Number of segments	Frame	Frame shift?	Stop codon %	Orientation	Species of best match	Sequence name	Best match to REFSEQ-INVERTEBRATE protein database	E value	Match	Score	Extent of match	Length of best match	% identity	% similarity	% Coverage	Mismatches	Gaps	First residue of match	First residue of sequence	Number of segments	Frame	Frame shift?	Stop codon %	Orientation	Species of best match	Sequence name	Best match to REFSEQ-PROTOZOA protein database	E value
446	T	770	446	TCTATTCTATTCTATTCTATTCTATTCTATTCTATTCTATTCTATTCTATTCTATTCTATTCTATTCTATTCTATTCTATTCTATTCTATTCTATTCTATTCCATTCCAGTCCATTCCAGTCCATTCCATTCCATTCCATTCCCCATTCTCTATGTATTCTCTATGTTCTGTATATTCTATATATTCCATATTGTACTCTACACTATTTAGATTTGATTACAATTTCTCAAATATTGTTTGTTCAGTAGCCCATAAGTCTAAATTCTGGTTGCATCTTTCCATTATATGATCTTCATCTTATTTATATTTTATTTCTCTTTATTGTGACAGTCCATTCCTCAAAGATAAATTGAGCGTATATTGTTCCTTGTGGAATTACTTCAGTAGATTTCAGTTTT…	2-oxoglutarate receptor 1	0.12	446	hypothetical protein TATV_DAH68_216	2E-012	gi|113195393	79.7	64	68	87	91	96	6	0	3	1	9	1	Y		FOR	Taterapox virus	446	hypothetical protein LOAG_16312; partial	1E-004	gi|312121062	50.1	169	175	34	49	97	69	1	6	1	8	2	Y	2367	FOR	Loa loa	446	hypothetical protein GUITHDRAFT_113400	2E-009
450	G	475	450	GTACGAAGACGGTGAAAAAGCAGCCCGGGTGATCCTCTGATAAATATTACACTCGCCTTGGAAATGACTTCCACACAAACAAGCGAGTGTGTGAAGAGATTGCCATCATCCCCAGCAAGAAACTGCGGAACAAAATCGCTGGGTATGTCACCCATCTGATGAAACGCATTCAAAGAGGGCCAGTCAGAGGTATCTCCATCAAACTACAAGAAGAGGAAAGAGAAAGAAGGGATAACTACGTCCCAGAGGTCTCTGCGCTGGATCAGGAGATCATTGAAGTGGATCCAGATACCAAGGAAATGTTGAAGTTGCTGGACTTCGGCAGCCTGTCCAATCTGCAGGTCACACAGCCCACCGTAGGGATGAACTTCAAAACTCCAAGAGGTGCCATCTAAAGCC…	40S ribosomal protein S17	1E-064	450	40S ribosomal protein S17	6E-062	gi|927164524	243	187	188	94	95	100	7	0	1	3	2	3	Y	.535	FOR	Thamnophis sirtalis	450	40S ribosomal protein S17-like	5E-051	gi|291241754	202	127	134	79	90	96	26	1	6	3	1	3	N	.787	FOR	Saccoglossus kowalevskii	450	hypothetical protein AURANDRAFT_36910	1E-042
89	G	499	89	GGTCAGGAAAGCTTTGCGCAGCTATGGCATTTAAAGATACTGGCAATTTAGCTGTGGAACAAGAAGTAGCAATTCATAGAATAAGAATTACTTTGACAAGTCGCAATGTGAAGTCTCTTGAAAAGGTTTGTGCAGATCTCATCAGAGGTGCTAAAGAAAAAAATCTAAAAGTGAAAGGCCCTGTTCGCATGCCTACTAAGACTCTGCGAATCACTACAAGAAAAACACCATGTGGTGAAGGTTCCAAAACTTGGGATCGTTTCCAAATGCGTATACATAAGCGCCTCATTGATTTACACAGTCCTTCAGAGATTGTCAAACAAATAACTTCTATCAGCATTGAGCCTGGGGTGGAAGTTGAAGTTACTATTGCTGATGCTTAAATGATTGTTACGTGTA…	40S ribosomal protein S20	2E-060	89	proto-oncogene serine/threonine-protein kinase mos	3E-059	gi|902904932	234	122	425	96	96	29	4	0	303	12	1	3	N		FOR	Anser cygnoides domesticus	89	40S ribosomal protein S20	2E-052	gi|961068513	207	114	120	90	93	96	11	0	6	33	1	3	N		FOR	Octopus bimaculoides	89	hypothetical protein EMIHUDRAFT_414756	3E-048
48	G	546	48	GGGGGTTGTTCCTTTTTACCTAGGCGTTCAACCATGGGTATTTCTCGGGATCACTGGCATAAGAGGAGGAAAACTGGAGGGAAGAGGAAGCCAATTCGTAAGAAGAGGAAGCATGAACTTGGAAGGCCTGCAGCAAATACGAAGATCGGACCAAAAAGAGTTCATACCGTAAGGACACGTGGTGGCAATGCAAAATTCCGGGCTCTTAGGCTTGATCATGGCAACTTTTCATGGGGATCCGAGTGTTGTACAAGGAAAACGCGTTTAATCGATGTCGTCTATAATGCTTCTAACAATGAATTGGTCCGTACAAAGACTCTTGTAAAGAATGCTATAGTTGTGATTGATGGAACGCCATTCAGACAGTGGTATGAGGCACATTATGCACTCCCACTTGGG…	40S ribosomal protein S8	1E-077	48	40S ribosomal protein S8	2E-093	gi|149689088	347	170	208	99	99	82	1	0	1	34	1	1	N		FOR	Triatoma infestans	48	40S ribosomal protein S8	1E-086	gi|939629969	321	170	208	90	95	82	17	0	1	34	1	1	N		FOR	Halyomorpha halys	48	40S ribosomal protein S8	4E-060
354	G	676	354	GTCTGAAAACTATGACCCTCAAAGGACAAGCGTTTCTCTGGCACTGTCAGGCTCAAGTCGGCTCCGAGACCTAAATTCTCTGTCTGTGTCTTGGGGGATCAGCAGCATTGTGATGAAGCCAAAGCCGTTGACATCCCACACATGGATATAGAGGCCCTTAAAAAACTGAATAAGAACAAAAAGCTAGTGAAGAAACTAGCCAAGAAATATGATGCTTTCCTGGCCTCTGAATCCCTGATCAAGCAAATTCCTCGAATCCTGGGGCCAGGACTGAACAAGGCTGGCAAATTTCCTTCTCTTCTCACTCACAATGAGAACATGGTGGGCAAAGTAGATGAAGTGAAATCCACAATCAAGTTTCAAATGAAAAAGGTGCTGTGTCTTGCTGTGGCAGTTGGT…	60S ribosomal protein L10a	7E-096	354	60S ribosomal protein L10a	2E-093	gi|1002589137	348	174	217	99	99	81	1	0	43	16	1	1	N		FOR	Protobothrops mucrosquamatus	354	60S ribosomal protein L10a	2E-081	gi|780669145	304	174	217	84	93	81	28	0	43	16	1	1	N		FOR	Wasmannia auropunctata	354	large subunit ribosomal protein L10Ae; cytoplasmic	2E-073
410	C	999	410	CGTTCGGGGTNTNTCCGCGACCCCCCCTTAAAGAGAACCCCCACGAAACGCACAAGCCAAACAGCAGAAGCATTGCAGGGGCCCGANGAACAGNGGAAAGCATTGAATGAGATTGATGCGGGTGTCTGTGAGGAGATGACTTATGAAGAAAGCCAGGCCAGTTATCCACAAGAGTTTGCCCTGCGAGATCAGGACAAATACCGCTACCGCGATCCTAAAGGAGAATCCTATGAAGATTTGGTGCAGCGTCTGGAGCCGGTCATCATGGAGCTGGAACGGCAAGAGAACGTGCTGGTGATCTGCCATCAAGCGGTCATGCGCTGCCTCCTTGCCTACTTCCTGGACAAAAGTGCAGAGGAATTGCCATACCTCAAGTGCCCATTGCACACTGTTCTCAAG…	6-phosphofructo-2-kinase/fructose-2;6-bisphosphatase 1 isoform X2	1E-086	410	6-phosphofructo-2-kinase/fructose-2;6-bisphosphatase 1 isoform X4	5E-084	gi|1002582970	318	179	470	89	90	38	19	0	291	1	1	1	N		FOR	Protobothrops mucrosquamatus	410	6-phosphofructo-2-kinase/fructose-2; 6-bisphosphatase-like isoform X3	4E-062	gi|908408528	241	162	447	71	80	36	46	0	284	49	1	1	N		FOR	Biomphalaria glabrata	410	6-phosphofructo-2-kinase	1E-047
372	G	976	372	GGGTGCAGAAAGGTATTCAGGAATTGCATGTTCAATTGGAACCTGGCTACGACCGCCTTCTGGCGAAGTCAGTTAAATCCATTTCTTCCGTCCCTTGTCTCCTAAAAGTGCAAGTTACTCAGCTCTTAACTCCATCTTTTTTTTTTTCTCATTTGAACATGGAAAAGGGAACGGTACAAAAAGAGACCGGTGACTTTAGGTCAACTTTTTGGCTTGTCGTGTCAAAAATTTGGAAAATGCCTTAACTTGCCTCGGCTGGCATGTCACTGACCCGCACCTCCAAACAAAAGAGAAACAATTCTGTATATATTCATTTAAAAAAAACAAAAACCCCACAGTCCAATCATGTGTGGTGCTGTGTATTATATAAACAAACATCAAGCAATTATAAAAATGAAA…	actin; clone 302-like isoform X2	2E-034	372	actin; clone 302-like isoform X2	9E-032	gi|1002595050	144	84	374	84	89	23	13	0	1	583	1	1	N	1.19	FOR	Protobothrops mucrosquamatus	372	actin; adductor muscle-like	5E-018	gi|919057186	94.7	91	535	49	66	17	47	0	1	583	1	1	N	1099	FOR	Lingula anatina	372	putative actin	5E-018
185	T	772	185	TTTCGCTGAGTTTGTGATCGACGACTCTTCTCGGCTGCAGCCCGTCCGGATGCCCTTTTTTGAATCCCGCCGGCGAGGAAGACGCCTTCGGCCGCTACCGCTCCCCTCTCGTCTCGCGCTATGCCAGCCCCGACATGGCCTATAACTTCAGCGAGAGGAAGAAGTTCAACACCTGGCGGAGGCTCTGGCTTTACTTAGCCCAGGCTGAGAAGTCATTGGGCCTACCCATCACAGATGAGCAAATAAAGGAAATGGAAGCAAATCTGGACAACATAGACTTCAGAATGGCAGCAGAGGAAGAAAAACGATTGCGTCATGATGTAATGGTTCATGTACATACATTTGCCCATTATTGTCCAAAAGCTGCAGGAATCATTCACCTTGGAGCAACTTCTTGTT…	adenylosuccinate lyase	1E-134	185	adenylosuccinate lyase	1E-131	gi|1002579552	475	236	487	97	98	49	6	0	4	60	1	3	N		FOR	Protobothrops mucrosquamatus	185	adenylosuccinate lyase-like	4E-097	gi|919061137	357	235	487	72	83	48	64	0	5	63	1	3	N		FOR	Lingula anatina	185	adenylosuccinate lyase	7E-082
451	A	237	451	AGCGCCCATTTCTACCAAACCCCTTAACATGGGGCCAATTTTAATTTNGTTTGAATANGATAAACTCCTTTGGAGATAACCTAAGCCCCAGACAATGTCTCAGTCTTGAGCCTCACATATCTATAAGCACCCATTTTAGATGGGGCCTCCATTCTGTCAAACCCACTTTTAACCTTCAAATTTCAATCTGCCTTGAATCCCAAAAAAAAAAAAAAAAAAAAAAAAAAAAAACATGAT	alpha-1;3-mannosyl-glycoprotein 2-beta-N-acetylglucosaminyltransferase	5.3	451	hypothetical protein JCGZ_06018	94	gi|643730357	33.1	30	319	48	70	10	16	0	16	63	1	3	N		FOR	Jatropha curcas	451	Dual specificity tyrosine-phosphorylation-regulated kinase 2	7.1	gi|844856366	32.0	44	736	33	51	6	30	0	130	60	1	3	N		FOR	Schistosoma haematobium	451	hypothetical protein PPTG_00825	15
452	C	262	452	CTTGAGCCTCACATATTTATAAGCGCCCATTTCTACCAACCCTCACCCTAGGGTTAAATTTCAATCTGCCTTGAATCCCATACCCCTTTCTGGGACTAATATAAGTCCCAGACAATGTCTCAGTCTTGAGCCTCACATATCTATAAGCACCCATTTTAGATGGGGGCTCCATTCTGTCAAACCCACTTTTAACCTTCAAATTTCAATCTGCCTTGAATCCCATATCAAAAAAAAAAAAAAAAAAAAAAAAAAAAAAACATGT	alpha-1;3-mannosyl-glycoprotein 2-beta-N-acetylglucosaminyltransferase	4.0	452	ATP synthase gamma chain 1; chloroplastic-like	8.2	gi|923759681	36.6	61	374	37	51	17	39	0	6	2	1	2	N	1639	FOR	Brassica napus	452	WD repeat-containing and planar cell polarity effector protein fritz isoform X2	0.86	gi|972186500	35.0	34	1030	48	62	3	18	0	930	11	1	2	N	2941	FOR	Polistes dominula	452	hypothetical protein (macronuclear)	11
239	A	732	239	AAACAACCCTGTCCCAGGAAGAATTAACTATAGCCCCTGTAAGTTGTCAATGGTTGCTCAAGCAACAGAATTCCAATGCCGTATACTCCTCTACACAGGATACAGTGGTGGCTCTCCAGGCCCTCAGCCAGTACAGAACAATTACTTATTCCAAGGATGGTGTCGACACCAGAGTGACCTTGAGTTCAGGAGATGCTGTCCTGACAGAATTCCAGGTCAACAGCAACAACTCCCTGCTGCTCCAGTGCCAGGAGCTGCCCCAAGTGCCGGGGGACTACACGGCTGAGGTGACCAGTTGCATCTTTATGCAGACCACCTTGAAATACAACGTCCCCTTGCGACAAGAAGATGCTCCATTTAGGCTGGATGTGAAGACAGTTCCTGAGACTTGCACAAGAG…	alpha-2-macroglobulin-like	1E-113	239	alpha-2-macroglobulin-like	1E-110	gi|1002590460	394	241	614	91	93	39	19	0	357	6	2	3	Y		FOR	Protobothrops mucrosquamatus	239	LOW QUALITY PROTEIN: alpha-1-macroglobulin-like	3E-027	gi|926645401	124	206	1142	36	58	18	137	7	905	48	1	3	N		FOR	Limulus polyphemus	239	cytochrome c biogenesis protein (chloroplast)	0.99
28	A	654	28	AGCATCCGGATGGTTCTTATAGCACCCCTTTTTGAAACGTTCAGAGGAAGGGAACACTTGGCTGACGGCTTTCGTGCTCATGTCTTTTGCTCCAGCGAGGTCCTTCATCTCTGTGGAAGAAAAGCACATCATCGATGCTCAGAACTCACTGATATTGAGGCAGGAGACGAATGGATGCTTTCGGAGCACGGGGTCTCTTTTTAACAATGCCCTCAAGGGGGGAGTTGATGACCAGACCACTCTTTCAGCTTACATCACCATTGCTTTGTTGGAAGTGCCGCTATCTCCCTCCTTCTTTGTGGTGAAAAATGCTTTAGTTTGTCTGGAGAAGGCATCTGAAGCTAAAGAGATTCACGTTTATCTCCGGGCTCTGTTGGCGTACGCCTTTGCTTTGGCGGG…	alpha-2-macroglobulin-like	1E-102	28	alpha-2-macroglobulin-like	1E-100	gi|1002590460	354	215	614	93	96	35	12	0	161	3	3	2	Y		FOR	Protobothrops mucrosquamatus	28	alpha-2-macroglobulin-like; partial	6E-031	gi|828218934	136	181	750	42	63	24	107	0	317	29	1	2	N		FOR	Hydra vulgaris	28	hypothetical protein PTSG_00722	0.36
346	G	718	346	GGGGGGGGGACCTGAACACAGAAAACAGCGTGAGGTTCTTGCCCAAGGAACAGAGATACACAGGTGAAGATCCACGTCAACATGACACTTGGAGTCCTTTTGCTATGTGTCCTTCTGTACCTTACCACTGGAGGCTGTGATCGGGTATACGTTCACCCCTTTTATTTGCTTTTACGTAACAATACTGAAGCCAACAGCTGTAAGGAGCTGGAAGAAAGAGAACAGCTGGTGAAGATGTTTGTTCCCTTCTCCATTGAATCCCGTTTCACTTCAGCATATGAAGAGAGTCTGAGGAACAAGAGTGAGGAAAAAAAGAAACACTTGGGCGTGACGTTCTTAAAACACCCCATTTATGTGGTTGGGGGCCGTTTTTACAAAGAGCTGAAGAAAATACATGGA…	angiotensinogen	1E-102	346	angiotensinogen	1E-099	gi|1002602502	369	205	457	88	92	45	23	0	1	82	1	1	N		FOR	Protobothrops mucrosquamatus	346	GM20904	0.008	gi|195331949	43.5	52	372	41	56	14	32	0	22	373	1	1	N		FOR	Drosophila sechellia	346	60S ribosomal protein L19	0.25
435	C	496	435	CCCCCTTTTTTNTGCCNNNCNNCNNNCCCTCTCTTTTAAGAGGGAGNNGNGANNNGAAAGNNAAAAGNNANAACCCCTTTAGAAAGGGAACCACCANNAAGNAANAAANAGNAAAGACNAANCCNGGNACCNNNGGCAACAGGGNNNAGCACCTCTTGAAAAGAAAGAAGAATCACAGTCTTCCCCCCCGAAACCGAATGAGCTATTTTCAAGCAGTCTAACGGACGCACCCCTCTGTGTAGCAAAACAGTGGAAAGACTTAAAAATAGAGGTGAAACGCCTATCGAATTCGGAGATAGCTGGCTACCCCAAACAGAATCTAAGTTCTACTTTAGAATAGCCCATTAACCAATTAATATCTAAAGATAGTCAATAGAGGTACAGCTCTACTGACCCAGG…	ankyrin repeat domain-containing protein 11	1.7	435	hypothetical protein CBC_0390	0.12	gi|169294153	42.7	65	78	37	51	85	41	7	13	172	1	-2	N	1538	REV	Clostridium botulinum C str. Eklund	435	uncharacterized protein Dwil_GK12266	0.93	gi|195421869	35.4	36	521	40	62	7	22	0	336	224	1	2	N		FOR	Drosophila willistoni	435	hypothetical protein	1.6
170	T	216	170	TAACTATGGCTGTGACAAAAGTGAGCCAAAAGTGGCTTTAGAAGGGCGTTTGGTGCATTGATCTCCATTCCCAAGGACTTTGTGGCAATATACTTAGGTGTGTATTGGTCAGGATGCTGTTAAAAGCAGTGGGAGATAGACGCCAAAAGACTTTTTTTAAAAAAAGAAAGCTTGTTTTCTCAACTGGCGTGCAACAAATACAAAAAAAAAAAAAAA	ankyrin repeat domain-containing protein 49	1.8	170	hypothetical protein	54	gi|522067994	33.9	38	429	41	61	9	23	1	180	71	1	-3	N		REV	Actinopolymorpha alba	170	alpha-1A adrenergic receptor-like	16	gi|390331622	30.8	42	491	28	54	9	33	0	102	3	1	3	N	2381	FOR	Strongylocentrotus purpuratus	170	hypothetical protein PCYB_131440	2.9
429	G	1176	429	GTGGCGACAAAGTGATTGGTGCGAAATGCTACTCCCCTTCATAGGGGGTGGAAGATGTGCGGAGAAATTGTCCTAAATGTCCCCTTTTGTTGAATCTGAATGATCCTCAGGTGGTAGACTCTGTTGAATATGTGCTTAATAAACACAATGAAAAAGTTTCCGGCCACGTTTACGAAGTTCTTGAGATTTCAAGAGGGCAGCACAAGAATGAGCCTGAAGCTTACTATGTGGAGTTTGCTATTGTGGAGGTTAACTGCACTGCTCAGGAAGCCCATGATGACCATCATCAATGCCATCCTAATACAGCAGGAGAAAACCATATTGGATTCTGCAGAGCAACTGTTTTCAGGTCGCATGCTAGCCTGGAAAAACCTAAAGATGAACAGTTTGAGTCGGACT…	Antihemorrhagic factor BJ46a; AltName: Full=Metalloproteinase inhibitor; Flags:	1E-100	429	Antihemorrhagic factor cHLP-B; AltName: Full=Chinese mamushi HSF-like protein B;	1E-118	gi|82126266	434	221	342	89	94	65	23	0	121	6	1	3	N	.452	FOR	Gloydius brevicaudus	429	uncharacterized protein LOC106088992	0.002	gi|907703857	46.6	128	834	23	37	15	109	8	423	252	1	3	N		FOR	Stomoxys calcitrans	429	hypothetical protein	0.005
40	T	625	40	TGGGGCTAGTAACCAGATGATTCAAAAATTACTGAAGATGCATGCCCTTTCAAGGGCTGTCACAAACATACAGAATTACGTTCTGACTAATCCGGTTTCCTTAAGATATCAAAACAGCCAGCTGAAACTGTCATCAGAGGCAACTGGAACCTACACAAACTTATTGATAAACAATAAGTTTGATTTAACTCTAGACAAGCAGCAGGCTATCCTTCATTCTGAATCATAGGCCACTTACTTTAAAAATTTATATTACGCCCTGGTATCAGGCTCTGTTAATAACCAAGGTGTTGAACTGATCGGTGACTTGTCATGGGAAAATGAAAGAAACAAAGCAGAACATAAGTCTGCTCTAAGTATTAAACAGGATGGATTGGTGAGCAGTGCAACAACAAAACT…	apolipoprotein B-100	3E-088	40	apolipoprotein B-100	1E-085	gi|1002595097	322	195	4530	86	91	4	27	0	1507	2	1	2	N	.513	FOR	Protobothrops mucrosquamatus	40	zinc finger HIT domain-containing protein 2	3.8	gi|954553868	34.3	63	377	32	50	17	45	1	199	23	1	2	N		FOR	Polistes canadensis	40	hypothetical protein DICPUDRAFT_158914	0.33
190	T	374	190	TTATTGGTGCACCCCCTTTCAGGGGACGAGTGGCTGGTTCTGGTGCTGGTATTGGAACTGTCTTTGGGAGTCTAATCATTGGTTATGCCAGGAATCCTTCTCTGAAACAGCAGCTATTCTCCTATGCTATTCTGGGATTTGCCCTGTCTGAAGCCATGGGTCTCTTCTGTCTCATGGTTGCATTCTTAATTCTGTTTGCCATGTGAAGAGATTTGTTTCCATCGTTGGCACTAATGGACTACAATGTGATTCTGTGAATATGAGCTTGGAAAGTGTTTATCATGGAAATGTATGCTACTTCCAAAGCAGCTTAATTAAAGATGGTAACAAGTTTAAACTAAAAAAAAAAAAAAAAAAAAAAAAAAAAAACATGT	ATP synthase F(0) complex subunit C1; mitochondrial	2E-026	190	ATP synthase F(0) complex subunit C3; mitochondrial-like	8E-024	gi|585200615	116	58	141	100	100	42	0	0	83	27	1	3	N		FOR	Leptonychotes weddellii	190	ATP synthase F(0) complex subunit C3; mitochondrial-like isoform X2	1E-024	gi|585666605	114	66	149	89	91	45	7	0	83	3	1	3	N		FOR	Saccoglossus kowalevskii	190	ATP synthase F0 subunit 9 (mitochondrion)	2E-019
321	G	419	321	GGGATATCGAAACAGTCAGCCTACTAATACGACCCATCGCACTAGGAGTGCGACCCTTTTTCTAACATCACTGCTGGCCACCTCCTAATGACAATAGTTAGCTCCGCTACAATTAATCTCATTAACACCCATATCTCCATTAGTCTACTAACACTAACCCTGTTGTCCCTCCTCACACTCCTAGAGCTAGCAGTAGCCGGCATCCAAGCCTATGTCTTCGTCCTTCTAATCACCCTCTACCTACAAGAAAACTCATAAAAAAAAAAAAAAAAAAAAAAAAAAAAAAAAAAAAAAAAAAAAAAAAAAAAAAAAAAAAGTGGGCCCCCCCCCCCCCCAATAATATTAAATACGAAAAAAATTTTTTGGGGGGCCCCAAATGGGCCCCTTTTTGGAAATTTC…	ATP synthase F0 subunit 6 (mitochondrion)	3E-025	321	ATPase 6 (mitochondrion)	7E-023	gi|213391143	102	82	226	84	92	37	10	0	144	6	2	1	Y		FOR	Agkistrodon contortrix	321	ATP synthase F0 subunit 6 (mitochondrion)	2E-012	gi|992330474	69.3	81	233	57	77	35	27	0	151	6	2	1	Y		FOR	Xenoturbella profunda	321	ATP synthase F0 subunit 6 (mitochondrion)	2E-008
246	G	472	246	GATGTATTGCTTCAGCAAAATGTAGCATTATTATGGCTGTAGATCTTTTTTATAGTTTAGTTTAAAAAATATGCCAAAGTGATTAGTATACCTTTAATGTTTTTAAAGTTGTTCAGTAGTCATAAAGTTAGTCCAAGTCCAGTTTGAATCTAATCCTATTACTGTACACTTTTTCTTGTTTAATATTTCCTATATGCATAGATAGTTGAGCTGTTCATATTTTTGTTGTGCATGTACTTTATGTGAGAAGGAGTATGTAGAGAAAGGGCCTTTTTTTTTTTTAATTTGCTGCAGCAAAGATGTATATATGCTATTTGTGCATACGCTGTAATGCCTTGTGCCAAAGAGAAGGTAGGATCATTTGATGTTTCATGTTTGTATTTTCAGCATGATTTGGAA…	ATP-binding cassette sub-family D member 2	1.5	246	hypothetical protein RFI_06080	4.9	gi|569425764	37.4	72	422	32	50	17	50	1	72	216	1	-3	N	1389	REV	Reticulomyxa filosa	246	hypothetical protein LOTGIDRAFT_146343; partial	3.9	gi|676489038	33.1	96	119	19	50	82	61	0	21	157	2	1	N	3125	FOR	Lottia gigantea	246	hypothetical protein DFA_03354	0.79
15	A	271	15	AAAATTGATGGTCGAACTTCCTTATCAGAAATTCGGGGGAGAGGCTGGGCTAACCCCCAAACAAGAATCTAAAGTTTCTACTTTTAGGAAGGAGCCCAATTTAACCTAATTTATTTATTTTAATGATAGGTTCAATGAGAGGGTACAGGTTCGTACTTGAACCGAGGGACACGAACCTTGATTTTTGTGAAGGAAAACCATTCCGGCGTTTTACCCCTCGTTGGCCCCTTCAGGGAGGGCCACCATAAAAAAAAAAAAAAAAAAAAAAAAA	beta-1;4-galactosyltransferase 6	3.0	15	methylcrotonoyl-CoA carboxylase	0.45	gi|1001606808	40.8	35	623	50	69	6	18	0	343	104	1	-1	N		REV	Gonapodya prolifera JEL478	15	uncharacterized protein LOC103313170 isoform X3	16	gi|642918090	30.8	30	1814	41	67	2	18	0	265	118	1	-2	N		REV	Tribolium castaneum	15	hypothetical protein DICPUDRAFT_96494	4.0
314	A	631	314	AAGCTTCTCTGATAATGATACCAGTTTGGAAACTCGGCGTCCGTTTGATTTAAAGGCCTTTACTCACACTGCTCAATACGATACAGCCATTTCTGACTACTTTAGGAAAGAGTACAGCAAAGGAGTATCTCAACTTCCACTGAGATATGGCATGAATCCCCATCAGGTTCCTGCTGAACTCTATACTTCAAGGCCTCAACTTCCTCTCTCAGTTCTGAATGGTTCCCCAGGGTTTATAAATCTGTGTGATGCTCTGAATGCCTGGCAGTTGGTCAGGGAGCTGAAGCAAGCATTGGGCATTTCCGCTGCCACTTCATTCAAGCACGTCAGTCCAGCAGGTGCCGCTGTTGGTGTGCCCCTCACTGAAGAAGAAGCTGAGGTCTGCATGGTGCGTGACTT…	bifunctional purine biosynthesis protein PURH	1E-105	314	bifunctional purine biosynthesis protein PURH	1E-102	gi|1002596307	378	199	593	94	95	34	12	0	161	2	1	2	N		FOR	Protobothrops mucrosquamatus	314	bifunctional purine biosynthesis protein PURH-like	2E-082	gi|919015471	307	191	592	76	89	32	46	0	163	11	1	2	N		FOR	Lingula anatina	314	bifunctional purine biosynthesis protein	3E-063
330	T	633	330	TTGCCACTATTGCTTTTAATATACTCAGTCTAATTCTCCCCCACACCGGGGCCCGGGCAGGTGATTGGAATTGGGGCAGGGCCTTCTAAGGGTATCCACTGTACCCGCCTGGCTGGAGACAAGGCAACATTCTGGCGGCTCAGACATCACCCACGAGTGCTTTCCATGAAGTTCAAAACTGGAGTTAAAAGAGCAGAGATCTCCAATGCTATTGATCAATATGTTACTGGGACCATTGGTGAGGGTGAAGATTTTGTGAAGTGGAAGGCACAATTTGAGGAAGTCCCCAGTTTGCTTACTGAAGCAGAAAAAAGGGCCTGGATTGGAAAATTAAATGGTGTCTCACTAAGCTCTGATGCATTTTTCCCTTTTAGGGATAATGTAGATAGAGCAAATCAG…	bifunctional purine biosynthesis protein PURH	5E-081	330	bifunctional purine biosynthesis protein PURH	2E-078	gi|1002596307	298	153	593	94	96	26	8	0	440	55	1	1	N		FOR	Protobothrops mucrosquamatus	330	predicted protein	3E-057	gi|156373707	223	153	595	68	78	26	48	0	442	55	1	1	N		FOR	Nematostella vectensis	330	bifunctional purine biosynthesis protein PURH	1E-045
280	A	494	280	ACAGGTGAACTGACCGCAACTAGTGAAGATACAAACTCCTGGCCCCCTTGAACAAGCTCACTAGTTTGAAGTATCTGGAAATGAAAGACATTGCTATAAACATAAGTCGGAATTTGAAAGACTTAAATCAGAAATATGCTGCACTTCAGCCATACCTGGAACAAATCAATCAGATTGAAGAGCAAGTTGCAGCTTTGGAACAGGCTGCCTACAAGCTGGATGCGTATTCCAAGAAACTCGAAGCAAAGTACAAAAAATTGGAAAAGCGATGAAAGAAGGCTTTTAAACAGCTTCTAGATTTACATGAATTTTTTCCAGGACGCCAAACCCAAGATTTCTGCTATTGAACTTCTGAAACAGAATTTATGCCTCAGCAATGCGTTTGGACTAGAATAACCT…	biogenesis of lysosome-related organelles complex 1 subunit 2	4E-037	280	biogenesis of lysosome-related organelles complex 1 subunit 2	2E-034	gi|1002578924	149	89	145	96	97	62	3	0	56	1	2	3	Y		FOR	Protobothrops mucrosquamatus	280	biogenesis of lysosome-related organelles complex 1 subunit 2-like	6E-023	gi|762142371	108	79	134	66	81	60	27	0	55	30	1	3	N		FOR	Crassostrea gigas	280	hypothetical protein CAOG_00765	1E-016
52	G	406	52	GAACTGCAGGCTACTTCTGCTGACTGCCGGCTGCCTGCAGTTTGGCAGTTCAATTCTCAGCAGTTCAAGGTTGACTCAGCCTTCCACCCTTCCAAGGGCGATAAATCAGTATCCAGGTTGTTGGGGGCAATATGCTGGCTCTGTAAACCATTTGGAGAGGGCTTTGAAGCGCTGTGAAGCGGTATATAAGTCCGAGTGCTATTGCTATTGCTATCTCACTCATCACCTTAACATTTCTCTTTCACCTTACCCTTTCTGCTAGCCTCCGGAAGAGGTCTACTCTGCTGGTGACTCCGTGATGGTAAGATTTCACTCAGATGACACCATAAACAAGAAGGGTTTCCATTTACGATATACCAGCACCAAATTCCAGGACACACTGCACACACGGAAGGGATC…	bone morphogenetic protein 1	3E-020	52	Bone morphogenetic protein 1 precursor-like protein	2E-018	gi|528764860	98.2	56	915	82	91	6	10	1	859	227	1	2	N	1786	FOR	Camelus ferus	52	conserved hypothetical protein	0.004	gi|242023390	42.7	37	914	44	73	4	21	0	865	266	1	2	N		FOR	Pediculus humanus corporis	52	patched family protein	0.47
31	C	686	31	CAAGTTGCCCATATCAGATTTTTTTTTTTTTTTTGGAATATCCCCCTTTGGGGGGGGGTNGTGGTTGTAGGAGGTGAAAATATTAAAAAAAACCCCTTTAGGGGGGTGTGGTTAGAGGGTAAAAGAGTTGGGATGTAAATTGTTTTGATGATAGTAGTTGTAGTTTGATATTTGAGTAGAATTAATAAGGTGAAGTGGATTGTNTTATTTTAAAAAAAAAAATGGAGGATTTTTTATTTTTTTATGATGTTAGGAATAATAAAAGTAAGTATTTTTTTTTTTTTTGGGAATTAGTAATAAATTGGTAAAGAGTTAGATTTAATTTGAAATTGAGATTTAAAATTTATATTTTTAAATTTGTAATAATAGATTTTGGTGTAAGTAAGTAGTGTTTATNAT…	brother of CDO	4.2	31	hypothetical protein PFAG_00037	1.2	gi|579343627	40.4	115	2953	31	44	4	84	2	264	127	1	-3	N	6087	REV	Plasmodium falciparum Santa Lucia	31	NADH dehydrogenase subunit 5 (mitochondrion)	1.6	gi|228015384	35.8	100	548	26	41	18	74	16	439	231	1	3	N	3.	FOR	Geisha distinctissima	31	asparagine-rich antigen Pfa35-2	0.23
19	G	544	19	GCCTCTTTTACTAAAGCCAAGGATTGAGAGTGCTTCCTTCAGGTCGTGAGTCATCCTTCCTTCTTTTCATGCTTGGCTTACATGGCCAAAGGAAGGCCTGTGGCTGCGAGCTCCGTGAGGCATGACAGATGGGTAACAGAGCCCAACTAAAGGAATTGTCCCTCGATCCTAAATGAATGGGAAGTAACGCACTCTCCCTTGGATACAAAATGGGAATGCCAGCGTGGCTAGATACAGATATGTAAAATTGCACCCAAGGGGTGGAAGTTGAGGCCTGCCTGCCCTCACGGCTTGGATGGCTTATTACCATTTTCAGGGTAAGGCATGGCTGAAATCAGGTGTTTTAAATCGGAGTAAACGGTGGTGAAATCTCGAATTTCTTATAGGGGCTCGGATGAA…	carbohydrate sulfotransferase 2	6.0	19	BUB3-interacting and GLEBS motif-containing protein ZNF207-like isoform X4	0.57	gi|1009575650	40.4	75	390	32	53	19	56	0	199	179	1	-1	N	2667	REV	Parasteatoda tepidariorum	19	39S ribosomal protein L17; mitochondrial-like	0.54	gi|957840310	36.6	79	223	29	39	36	61	0	98	10	1	-2	N	2532	REV	Priapulus caudatus	19	conserved hypothetical protein	0.70
50	G	400	50	GTTTGCAACTGCTGCAAAGAAGGTCAGAAATCACTTCTTTGGAGTTTTCTGTTCCTTTTCCTATCTTTTACTTTTTTACTCTTTCATACCTTTTTCTTTTCTTTTTGTAGCAGTTTAAAGCTGTGTAAAAACAATTTCTTAATAATAATTTAAAAATTCTTCCGCTCAGTCATGTCCAATTTTCACAGACTGCCTGGACAAGTATCGCTGCAAGTCTTCTTGGCAAGATTTTTCAGAAGTGATTTGCCATTGTCTCGTTCCTAGGGTTGAAAGAAAGATGACCAGCCCAAGGTCACTCAGCTGGCTAATTCTTCCCACAGTATTTTTTCTGCATCAAAATTTTATCAGCTTATTCAACAGTGTAATGGAAAAGAGCCTTAGGTCCACTTAATTCTCAGAA	CAS1 domain-containing protein 1	0.15	50	hypothetical protein	8.4	gi|1006606697	36.6	72	385	32	52	19	51	2	71	16	1	1	N	1389	FOR	Streptococcus pneumoniae	50	probable G-protein coupled receptor CG31760	0.64	gi|957842596	35.4	72	660	29	42	11	53	11	511	188	1	2	N		FOR	Priapulus caudatus	50	transmembrane protein; putative	0.61
406	G	546	406	GGTTCAGACTAGTAGAGAAATGAATGGAAGCAAACTTACTGTAAGTTTTGCCTTTTGAATCTGATAAAATGCTTAATGACCAGGTCTGTTATTTGTCTTTACTGTGCAATACTGAAAAATGAAGCAAAATTAATTACACGATATCATATGTGTTACTTTTTTTTTTAAAGTATTGAATTTGATTTGATGTCTCTTTTTGATTTAGCATATTTAATTATATGTTTGATTATATTTCTTGTCTTGAAGGTCTGAAATTCTTGGTAAGTTAATTATTTGAGATTAAGTACTGTTTTCATAAGGAATACTACTAATACATTGATTTTAGGTCCAATTTACTTGAGAGATGTTTAGAAAAAAGGTGTAGAAATCTAAAGTTTATAGTTGCAAACTATTTTTCTA…	CD276 antigen homolog	0.71	406	hypothetical protein RFI_34983	15	gi|569334581	35.8	50	403	45	54	13	29	0	153	88	1	1	N	2.	FOR	Reticulomyxa filosa	406	hypothetical protein LOAG_06327; partial	1.6	gi|312078834	35.0	68	114	26	47	61	51	0	27	37	1	1	N	1471	FOR	Loa loa	406	hypothetical protein	2.1
216	T	459	216	TCTGTTTATCCTGAAGTTTGGAAACTCGTTTTGTCTCCTGACACTTGGAGGCCGTCACCATCTGTAGCTCCACCTGCTCCTCCTCCAATGCCTGCAGAGCTGAGAAAACCTGGGCCCCCTATGTCATCTGATATTTGGAAACAGCCCTTCTTTTCTGAGCAACGTAAGCCGCCTCCTCCTGTATCTCCTGATCCTTGGAAATTTTCCTCTGAGTCCAGAAAATCTCCTTTCTTTCCAGAAACTCAAAAGCCAGCCACTTTTGTTTCTTCTGAGTTGCAGAAACGGGCTTTGTTTTCTGAATCCCGAAAACGGGCTCTATTTCCTGAACCCTAAAAAAAAAAAAAAAAAAAAAAAAAAAAAAATGGGGGCGCCCTGCCCCCCTTGGTTTTTTAGGAAGAG…	chromosome alignment-maintaining phosphoprotein 1	4E-060	216	chromosome alignment-maintaining phosphoprotein 1	1E-057	gi|1002586669	228	588	1028	97	97	57	3	0	130	1	7	1	N		FOR	Protobothrops mucrosquamatus	216	basic proline-rich protein	1E-004	gi|939668963	45.8	541	847	36	46	64	51	8	45	10	15	1	Y		FOR	Microplitis demolitor	216	hypothetical protein	8E-005
445	A	288	445	ATAGAATAGAATAGAATAGAATGAATAGAATTGAATAGAATAGAATAGAATAGAATAGATGCAATGGAGAAGAATGGAATGGAATGGAATGGAATGGAATGGAATGGAATGGAATGGAGCGGAGTGGAGTGGAGTGGAGTGGAGTGGAGTGGAATGGACTGGACTGGACTGGACTGGAGTGGAGTGGAGTGGAGTGGAGTGGAGTGGAGTGGAGTGGAATAGAATAGAATAGAATAGAATAGAATAGAATAGAATAGAATAGAATAGAATAGAACCAGAACAGAACAG	cleavage stimulation factor subunit 2 isoform X1	3E-004	445	hypothetical protein	1E-024	gi|738803142	119	105	106	61	83	100	28	0	1	24	8	2	Y	2857	FOR	Paenibacillus sp. MSt1	445	hypothetical protein T265_11688	2E-024	gi|684412212	113	427	566	58	86	76	30	0	0	0	77	2	Y	.703	FOR	Opisthorchis viverrini	445	hypothetical protein; conserved	5E-021
39	G	832	39	GAGTCGACTGGGCCGAGCCGGCAACAATGATTTTATCTCTTTTGGGGGGGTTTTCTGCCTAAAAAACAAAGAAAAGTTTTTCCTTTCGATATTTTTTAAAAAAAAGAACACGCTTTGGCTCTTTTGTAATATTAGAATTAACAGCTGTTTACGGCGGAAAAAGTATATGCAGCCTGCCTATCCTCATAAAAACCAGAAAAAAAGATCGGGAAAAAATCGCGGGAATTTATAAGGTACACACCCCTCCAAAGGGGCTTTTTTTTTTTTCAAAATTTTGCCCTCGAGAAAACAGGAAAGGAGAAGATAATTTTGCTCCTGACTTCGTTGTCAGAGGGGGATTATTGAAGAAAGAAAAAAAACCCTGGAGGAGGGAAGACCCCCCAAAAATCGCAAGAATTT…	collagen alpha-1(XVII) chain isoform X1	4E-004	39	hypothetical protein	2E-004	gi|918453680	53.5	58	339	44	45	17	39	0	150	596	1	-1	N		REV	Stenotrophomonas maltophilia WJ66	39	pupal cuticle protein 20-like	3E-004	gi|951575637	48.9	92	272	35	41	34	56	7	36	584	2	-1	N		REV	Dinoponera quadriceps	39	hypothetical protein; partial	7E-004
145	C	705	145	CATTGTGGGAATCAAGAATTTGAATGTGAAAATGGATTTTGTATAAAGATTAGGTTGGTGTGCAACACAGAAAATGACTGTGGTGACTTTTCTGATGAAGATGATTGTGAAGAAAACAAACGCCCACCCTGTGGGGATCGTGACATTGAGTTATCAGAACTTGGAAGAACAGCTGGACAAGGTGTGAATGTGCTGGGAATGAAACCGGCTCAAACTGCATTTCACAATGAGTTCTACAATGGCATCTGTGACAGAGTCCGTGATGGGAACACAGCCACTTATTACCGCAAGCCATGGAATACGGCTGTCCTCAATTATGACACAAGAGGAGACAAACACTTTACAAGTGAATTCTACAGTGACCAAATATCAACAATGAAAGAAATATTCAAAACAAAA…	complement component C9; partial	1E-091	145	complement component C9	3E-089	gi|927159329	286	230	581	68	82	40	62	0	97	4	2	1	Y		FOR	Thamnophis sirtalis	145	low-density lipoprotein receptor-related protein 4 isoform X2	8E-008	gi|936562929	60.1	240	2084	45	67	12	30	0	261	1	5	1	N		FOR	Copidosoma floridanum	145	hypothetical protein TTHERM_000112419	0.029
142	G	321	142	GCCGGGGATTTATATTTTTATATTGTTTTTTATATTTGTCGCTTTTATGATTCTTGTCCCCATCCAGAGTTACTTCTGTGAGATGGTTGGTCATATAAGTATGATAAATAAATAAATCTTAACTGATGTTGTACAGCTGCTGTGATAGTCCATGAAGAACCAGCTTCTTTAATGTGCTACTGACAGGCACCAAATGGATACCCATTCCAAAATAGTTTGTAGATTCATATCCAAAGCTCAGCAGACCCTATTAGCCAACCATCCCTACTGGGTATGGTAGATGTAGTACAGGGCTGAGTTTCTTTCTCTCTTATTGTCTAT	CUB and sushi domain-containing protein 2-like	5.2	142	hypothetical protein	41	gi|983508392	34.3	32	172	47	67	19	18	0	24	11	1	2	N		FOR	Helicobacter pullorum	142	hypothetical protein LOTGIDRAFT_175163	3.2	gi|676454698	33.1	47	895	40	63	5	29	5	493	8	1	2	N	2128	FOR	Lottia gigantea	142	anticodon-binding domain protein	2.3
167	T	347	167	TTGGCTACAAGACCTTTCAAGCTCCATGATGCTTCTTACTCTGTATGGTGGCTACCTCCTGAGTGGTGGTGTATATCAGGCTTATCAAAGAAATAAGCGACTGAAGGAGCAAGGTATAAATGCTGATGATACTAAGCAGAGAACACTCTACACCTCATAAAATGCGTAATAAATGGGAGACTGGATTGCTTTATCAGAAACTTCTGGGATTTTTGCCATGAAGAATGTGAATTTCAAATTGTGTTGAAAAAGTGGAAATACCTGTATGGATCTATAGTCGTTCGATTCCTCGTTCACAGTTTCTCTCATTCCTAAGATAGAAACTGTGAAGCAACTATTAAAAAAAT	cytochrome c oxidase assembly protein COX14	2E-012	167	hypothetical protein L345_12387; partial	5E-011	gi|565307687	73.9	39	98	87	95	41	5	0	30	17	1	2	N		FOR	Ophiophagus hannah	167	ectonucleoside triphosphate diphosphohydrolase 7-like isoform X3	3.2	gi|961106877	33.1	50	619	27	56	8	37	0	208	181	1	1	N	2.	FOR	Octopus bimaculoides	167	conserved Plasmodium protein; unknown function	1.3
442	C	223	442	CATTGAGTTGCTATACGGCACACCACCCCCACCCCCCACGCCGCGCGAACCTACCTTCATACCCAACAACACATATGCCCCTATGAGAGAATACATCACACACATACAGTGACCCTGACCCGAGAAGAGACAGACTTTAACTGCCACCAATTAATTTCTAGTTAATCGCACACTTATGCTTTCCTCCCGAAAAAAAAAAAAAAAAAAAAAAAAAAAAACATGT	cytochrome c oxidase subunit I (mitochondrion)	1E-011	442	cytochrome c oxidase subunit I (mitochondrion)	2E-009	gi|302632641	68.9	41	533	73	83	8	11	0	492	2	1	2	N	4878	FOR	Crotalus horridus	442	CG3984	1.4	gi|24646975	34.3	105	537	48	70	20	14	0	78	2	4	2	N		FOR	Drosophila melanogaster	442	hypothetical protein	0.36
443	C	912	443	CTTCTATACACGAAAAAGAATACATTTGGGTATACCACCCCAGGAAGCGCGGCGTATCTATTTCAGTCCTAGGCTTTGTCGTCTGGGCCCTTTACATATTCACTGTCGGCCTAGACATCGACAGTCGTGCCTACTTCACAGCAGCTACAATAATCATCGCAGTCCCCACATTGAATTAAAGTCTTTGGCTGACTAGCCACCCTTACAGGAGGACACATTAAATGACAAGCCCCTATCTATTGGGCCCTGGGGTTCATCTTCCTTTTCACCGTGGGGGGAATAACCGGAATTATTCTAGCAAACTCATCCCTAGATATCGTACTTCACGACACCTATTACGTCGTAGCCCACTTTCACTACGTACTATCCATAGGGGCAGTATTTGCCATTATGGGGGGC…	cytochrome c oxidase subunit I (mitochondrion)	1E-107	443	cytochrome c oxidase subunit I (mitochondrion)	1E-106	gi|553830141	392	269	533	75	81	51	69	6	264	13	1	1	N	4833	FOR	Protobothrops xiangchengensis	443	cytochrome c oxidase subunit I (mitochondrion)	1E-076	gi|28916738	246	230	517	62	77	45	73	1	278	54	2	1	Y	3478	FOR	Pisaster ochraceus	443	cytochrome c oxidase subunit 1 (mitochondrion)	3E-064
444	G	631	444	GGGGGAATACCGGAATTATTCTATTAAACTCATCCCTAGATATCGTACCCCCCACCCCCAGTTACGTCGTAGCCCACTTTCACTACGTACTATCCCTTGGGGGAGTATTTGCCATTATGGGGGGCCTCACCCACTGATTCCCCCTATTTACCGGCTATTCACTAAACCAAACCTTAACCAAAACCCAATTCTGAGTGATATTCCTAGGCGTAAATATAACATTCTTCCCACAACACTTCCTGGGCCTATCCGGCATGCCCCGACGATACTCAGACTTCCCAGACGCCTTCGCCCTATGAAACTCCGTCTCAACGATCTCCCTAGTTGCAGTACTTATATCACTATTCATTGTATGAGAGGCACTAACATACAAGCGTACACCAATACTACAGCTAGGAA…	cytochrome c oxidase subunit I (mitochondrion)	5E-079	444	cytochrome c oxidase subunit I (mitochondrion)	7E-078	gi|302632641	296	181	533	82	87	34	32	4	352	3	1	3	N	3867	FOR	Crotalus horridus	444	cytochrome c oxidase subunit I; partial (mitochondrion)	9E-045	gi|42632287	182	162	513	59	72	32	66	4	349	3	1	3	N	3086	FOR	Gomphiocephalus hodgsoni	444	cytochrome c oxidase subunit I (mitochondrion)	2E-030
202	T	330	202	TAGTATACCTGCAGGCCTACAGACCCGCATCGTAGTAACCGCAGAAGACCCCCACTAGTCATGAGCAATCCCCTCCCTAGGAGTTAAAGTGGACCCCGTCCCGGGACGGCTAAACCAAATCCCACTAGCAACCTCCCGCACGGGGGTCTTCTTCGGACAATGCTCAGAAATCTGCGGGGCCAACCACAGCTTCATGCCCATCGCAGCAGAAGCTATTCCCCTATACCACTTCGAACAGTGATTAACCTCCGAACAATAAAAAAAAAAAAAAAAAAAAAAAAAAAAAAAAAAAAAGCAAAAAAAAAAAAAAAAAAAAAAAAAAAAACATGT	cytochrome c oxidase subunit II (mitochondrion)	2E-036	202	cytochrome c oxidase subunit II (mitochondrion)	1E-033	gi|992329461	148	83	228	88	92	37	10	0	145	5	1	2	N	3614	FOR	Protobothrops kaulbacki	202	cytochrome c oxidase subunit II (mitochondrion)	3E-021	gi|189095573	103	75	228	59	80	33	31	0	145	5	1	2	N	2667	FOR	Phalangium opilio	202	cytochrome c oxidase subunit II (mitochondrion)	6E-019
454	A	802	454	AGCTACATCAATACCATATAGTCGATCCTAGCCCATGACCCCCCTTTTGAGCAGCAGGCTCCCTGCTATTAGCCTCAGGACTAGCCCTTTGATTCCACACAGCCACAACACTAGTACTAAAATTAGGGTTTCTAACCCTTGGTCTCACCCTTACCCAATGATGACGAGATGTGATCCGAGAAAGCACCTACCAAGGACATCACACTTTAGGGGTACAAAAAAACATACGATACGGAATAATTCTATTTATCACATCAGAAGTATTCTTCTTCCTCGGCTTCTTCTGAACCCTCTATCACGTCAGCCTCGTACCTACACCTGAGCTCGGCGCAGAGTGACCCCCAACAGGGATCACCCCTCTAAACCCAATAGATGTGCCATTACTCAACACCGCAGTTC…	cytochrome c oxidase subunit III (mitochondrion)	1E-120	454	cytochrome c oxidase subunit III (mitochondrion)	1E-118	gi|745999420	432	256	261	86	91	98	35	0	5	3	1	3	N	5078	FOR	Protobothrops maolanensis	454	cytochrome c oxidase subunit III (mitochondrion)	2E-084	gi|57854649	315	255	260	61	75	98	99	0	5	6	1	3	N	5098	FOR	Astropecten polyacanthus	454	cytochrome c oxidase subunit 3 (mitochondrion)	1E-073
455	G	935	455	GCCCTTTGTCTTTCTATTGGGGGGGGANNTANGTTTTTAANNANGGTTTNTAANNNTTGGTNTNANNNTTATNNAATGATGANGAGATGTGTTTTTCGGAAGGGGGTACCAAGGACATCACACTTTAGGGGTACAAAAAAACGTGGGGTACGGAATAATTCTATTTATCACATCAGAAGTATTCTTCTTCCTCGGCTTCTTCTGAACCCTCTATCACGTCAGCCTCGTACCTACACCTGAGCTCGGCGCAGAGTGACCCCCAACAGGGATCACCCCTCTAAACCCAATAGATGTGCCATTACTCAACACCGCAGTTCTACTTTCATCAGGCGCAACCATCACATGATCTTATTTTTTTATCAAAAAAAAAAAAAAAAAAAAAAAAAAAAAATCTTTTTG…	cytochrome c oxidase subunit III (mitochondrion)	5E-035	455	cytochrome c oxidase subunit III (mitochondrion)	2E-033	gi|745999420	150	88	261	85	89	34	13	0	60	86	1	2	N	3409	FOR	Protobothrops maolanensis	455	cytochrome c oxidase subunit III (mitochondrion)	3E-022	gi|726972401	108	85	260	62	70	33	32	0	59	86	1	2	N	2353	FOR	Aphelasterias japonica	455	cytochrome c oxidase subunit 3 (mitochondrion)	9E-019
379	G	1069	379	GGGGGGCAGGCATGGCATACGGCCGGCGGGGGGGGGGGATATCTAGATATTTTAGTGAATGAAACGTTTCGTCTTCCCTACACTAGGGGCCCCCCTGTGAGAATTTGCNNAAAGACAGCCCCCTATAAGGGAGCCACCATCCCAGAAGGGACCGNGGNTAGGATTCCGGCTGAGGTCCGACAGCGGGGCCCGGAANATTGTCCTGAGCCTGAGGAGTTCAGACCTGAGAGGTTTAATAAAGAGAACAAAGAGAGCCGAGACCCATATGTCTTCCTCCCTTTCGGCGCGGGTCCCAGGAACTGCATCGCTATGCGTTTCGCCCTCCTGGTGCTGAAAATGGGTCTGGTGGTTGCACTGCAAAGATTTCGCTTCCAAACCTGCAAAGAGACACCGATCCCC…	cytochrome P450 3A29-like	2E-062	379	cytochrome P450 3A29-like	7E-060	gi|1002592402	238	148	508	81	83	29	28	0	360	40	1	1	N		FOR	Protobothrops mucrosquamatus	379	cytochrome P450 3A6	4E-029	gi|780000550	132	142	599	48	59	24	73	0	453	40	1	1	N		FOR	Strongylocentrotus purpuratus	379	hypothetical protein H696_01036	4E-013
347	A	699	347	AAACAACACAGACGGATGTGAACCTTGTGAATGGGCTGCTTCTGGCTAAGAGGCTGGGTGAAGATCACCACTACTTCACACTGACAGAGCATTGGGCAATAATGGACGGCTGCAACTAACTGTGACCAATACCCCTCATGTGCTTGTTGGCGCTGTACAAGGCACCATTCCATGCCTGCTAGAACTCAACGGAGCAATCTTCAAGCAACTGGTTCCCCTCAGTGGCCCTCTACTGTTCTACAAATCCAAGACCTCCAGTGTCAGTGTGTTACCAACAATTATTGATCTGCTAGGGAAGACCAAAATAGAGCTGCTGTGCTATCACCGTTCCAGCACTAAGAGTGGACACGAGTGGAATGTCCTGAGTCTATCTTCTGCTTTACACAACCTACAGGAACT…	D-3-phosphoglycerate dehydrogenase	4E-066	347	D-3-phosphoglycerate dehydrogenase	1E-063	gi|1002568545	239	144	532	94	96	27	7	0	388	3	2	2	Y	.694	FOR	Protobothrops mucrosquamatus	347	D-3-phosphoglycerate dehydrogenase	4E-007	gi|390367499	57.8	92	529	36	57	18	60	0	425	116	1	2	N		FOR	Strongylocentrotus purpuratus	347	heat shock protein Hsp70 isoform 1	0.31
57	G	231	57	GACATGTGTTGTTTCCCTCCCAGCTCCTATAGCTTTAAATGTATTTAAAAGCTGGCTGGCCAATAATTATTGTGACTCTGTACCCCTATCCACTTTTTGTTTTGCCAGGAAAATAGGCTGGGACTGCGCATTCATATACTTGGCACTCCGCGCTTTTAAAAATTTTAAAGCTAAGGGGGGGGGGGGGGAAAAAACCCTTTGGGGCCCGTGCCCGGGTTTCCCCTGGGGGGG	DAZ-associated protein 1 isoform X1	1.4	57	predicted protein	2.9	gi|255081712	38.1	46	598	39	52	8	29	0	509	85	1	-1	N		REV	Micromonas commoda	57	lysine-specific demethylase 3A-like isoform X5	1.4	gi|939242821	34.3	19	2110	65	70	1	7	0	509	172	1	-1	N		REV	Cimex lectularius	57	splicing factor 1 isoform 1	1.8
23	G	1074	23	GAGTCGACTGGGCCGAGCCGCGCACTTGTTTGTTTTTTTTTTTTTTTTTTTTTTTCAGGGAATAAAAAAAAGATTTCCTTGTAGGAGAACAACGAGCCATACGTAATACTTCCCCGACTTGACCGTCTTTCACCAGGGGGGAGATTTTCTCTTTTTTCCCCCAAAAAACACGATTAAAACTTTTTTTTGGGGGGCCACTGTCTAGCGGCCGGGGGGGGGAGTTTTCCTCGTTAAAGCCACAAAGAAGGAAACACCCCCCTCCCTCTAAGAGGGGGGGACGGGTTATTTGGGAAAATTTTGTTTTTCACACGGGGCCGCGGCGCCTGGGAAAAAAAAAAAACTGGCGGGGAGGGGGGTCTTTAAAAGGCGGGGGGCGCCGTGAGATAGGCATCCCCCCCC…	death-inducer obliterator 1 isoform X1	0.001	23	hypothetical protein MGR_0151	6E-008	gi|144897106	65.9	294	374	33	37	79	154	57	2	135	8	-2	Y	1361	REV	Magnetospirillum gryphiswaldense MSR-1	23	proline-rich extensin-like protein EPR1	8E-005	gi|929371489	51.2	441	661	29	39	67	101	8	157	108	6	-2	N	.68	REV	Bactrocera oleae	23	hypothetical protein; partial	2E-004
254	G	572	254	GAGCCGGCCGACAAGACCTTTTTTCATATTAAGTAGTTGCTATCGAACAAGATTTTTTGGGGGGGAAGTACCGGAAGCTAACCACAAAAGGCGATGGACTCCCAAAACAAACCCGGTGTCCTCTTGGATCATGGGTTAGCACCCCATGCAAGACAAGCTGAAACACAGACTTCCCCCCGGGGACCGACTGAGCTAAATTCAAGCTGTCTTCGGGGCACCCTTCTGCTCCGAAAACAGAGGGGGGCCCCCAAATTTTTGAGAACCGCCCATCGTATTCGCAAAAAAAAGGGTGCCCCCAACAGAATCTAAGAAAAACTCCAAAATAGCCCAGGAGGCGAAAACATCTAAAGATAGGGAAATAGAGGTACTGCGCAACCGACCCAGGAAAGAACCCAAAGT…	death-inducer obliterator 1 isoform X1	0.21	254	predicted protein	0.30	gi|115433240	41.6	44	218	42	48	21	28	0	43	425	1	2	N		FOR	Aspergillus terreus NIH2624	254	uncharacterized protein LOC101894161	0.095	gi|755873666	39.3	87	642	33	46	14	68	8	213	287	1	2	N	1149	FOR	Musca domestica	254	hypothetical protein; conserved	0.032
93	A	576	93	AAAGGGCTAAGGGGGCACCCTCTGAAAAGGTTAATAAGCAATAAAAAGAAGAGAGGGTCAGTTTGGCGTTTAGGGCGTAGTTTCAGAAGTAATATAGCCCAGAAGAGAGCGGTCTGCCCACACTAAAGGGAAGGATATATTTGGAGTGGGGAAAAGGACGCACTCTTCGGTGAGGTAATGCAGTGAAAGACTTAAAAATAGTAGCGAAACGCTTAATAAAACAGGAGATAGGTGGCTACCACAAACAAAAACTAAGTCCTAGTGTAGAAGGGCCAATAAACCAATTAATTTCTAAAGGTGGTCAAAAGAGGGACAGGTGGTACGGACGGGGGAAACGGCTGGTATTTGTGAGGAAATCCTCCTACTGGGAGCCCGCAGCCCCAAAAAGGTGTCTACAAA…	DNA-directed RNA polymerase I subunit RPA34	3.9	93	hypothetical protein SPSK_04025	5.9	gi|780592775	37.4	34	780	48	65	4	18	0	347	49	1	-1	N	5882	REV	Sporothrix schenckii 1099-18	93	hypothetical protein LOTGIDRAFT_158257	12	gi|676440576	32.3	30	535	41	58	6	18	0	139	464	1	-3	N		REV	Lottia gigantea	93	uncharacterized protein	0.46
187	T	1139	187	TTTTTTAGCCGGCACGGACTAGGCCCTTTTTCCATTATACATCAGACAACAAACAACTACTACTAAGAATTAAGAGGTTGCTTAACTCCTTGGTCCTCACCCCTCTACCCAAAGAAGGAACGGTTTTTCTCCCCCAAAAGAAAAGCCCTTTACCATATTTTTTTTTACACTATAAGGGGGTACGAGAAGAAGCATACGGATAACGGAAATAGTTGCTATTTTATTAACATCCAGAAAGTATATCTAACTTCCTTCGGCCTTCTATCCGCACCCCTTATTATCACGTCAAGCCTTCGTATCCTACCACCTTGAGCTCGGCGGCAGGGTTGTATCACACAACAGGGCATCACCCCCTTCTAAACCTCAATAGAGGTCGCCATTGCCTCCATCTTTCGTAGT…	dynein heavy chain 7; axonemal; partial	12	187	peptidyl-prolyl cis-trans isomerase FKBP42	12	gi|565357187	38.5	46	368	38	57	13	29	0	321	671	1	-2	N	2174	REV	Solanum tuberosum	187	GATA-binding factor C-like isoform X2	1.7	gi|826473026	37.0	48	494	38	48	10	33	0	109	317	1	2	N	4167	FOR	Monomorium pharaonis	187	hypothetical protein SPRG_04797	2.6
427	C	870	427	CAAAATGAAAAGAAAATGAAGGTTTTTGTCCTATATTCTAATTAAAACCCCCTTGAAGGGGCCANNCACGCAAGAGGACACAACCAACCAACCCCTTAAAAGAACCCCCAACAANAAAACAGAGAAAACNAAAGAGAGGAAGAGGGGCAGGCCAGAAGGGGGAAGGGCCCGCCACAAGGANCACAGCAANAAACAAACCCNAGACAGAGAAACAGACAAAGCAAGGGACACACAAAGAGAAGCAAACGGCAGCGCGCAACANAAAGCGGCGGGGAAGCAGGCACAAGCGGCAAACAGACCAGCGACNCAGACCGGCGCGCAGAACAGAAGGACAGGGCNAGAGAAAAAAAAAAAAAAAAAAAAAAAAAAAAAACAGGCCGGCCGCCCCGGCCCAGGCAA…	E3 ubiquitin-protein ligase RBBP6	9E-012	427	hypothetical protein AKG39_19220; partial	5E-020	gi|913744668	105	767	768	28	47	100	194	16	0	0	21	1	Y		FOR	Acetobacterium bakii	427	hypothetical protein LOTGIDRAFT_228409	4E-015	gi|676448385	85.1	1361	1512	26	45	90	208	12	0	0	60	1	Y	.073	FOR	Lottia gigantea	427	200 kDa antigen p200; related	1E-016
99	T	597	99	TGCTCATATTGCTTGCAAGTTTGCCGAGCTGAAGGAAAAAATAGACCGTCGTTCTGGTATGAAGTTGGAAGATTGTCCAAAGTTCCTCAAATCTGGAGATGCTGCCATAGTTGACATGATTCCAGGCAAGCCTATGTGTGTTGAGAGCTTTTCTGACTATCCTCCTCTGGGTCGTTTTGCTGTGCGTGACATGAGACAGACCGTTGCTGTTGGTGTCATCAAGGCCGTTGATAAAAAAGCAGGTGGTGCTGGCAAGGTCACAAAGTCTGCCCAGAAGGCTCAGAAGGCTAAATGAAAATTCTGTACAACTGCCACCTCAGTCTTAATCAGTGGTGGAAGCATGGTCTCAGAACTGTTTGTCTCAATTGGCCATTTAAGTTTAATAGTAAAAGACTGGTT…	elongation factor 1-alpha 1	5E-048	99	Elongation factor 1-alpha 1	1E-067	gi|344250492	262	164	503	85	88	33	24	3	334	2	1	2	N	1.22	FOR	Cricetulus griseus	99	elongation factor 1-alpha (EF-1-alpha)	3E-038	gi|170584161	160	95	513	80	90	19	19	0	412	2	1	2	N		FOR	Brugia malayi	99	translation elongation factor 1-alpha	1E-034
33	A	486	33	AAAATAAGATGGGTGGAAAAACGGCCACTAATGGGGAGATTTGCGGGAAGAATAAGGCTGGGCCTAAACACAAAGAAACAAGAATATCCTAAGAGGTTCGTGAGGTGGAAGGAGAATAGGCCCACATTTTATCCCCTTTTTTTAATTTTTCTTTAAAATGGATAGGCAAAAAAATAGGAGGGGTAAAAAGGCCTCTTGTACGGGGAGCGCCGGAGGGTATCTCTTATCCTTTGGAAATTTTTGTGTAAAGGGAAAAAAGCCCATTCCTCCCCCTTTTTTAAACCCCTGTTTTGGTGTTTTTTCGAAGGGCTGGCCCCACCCCTCAAAAAAAAAACAAAAAAAAAAAAAAAAAAAAAAAATAAAAAAAAAAAAATGTTTTTTGTTGGTGTGCGTGTCCTG…	eukaryotic translation initiation factor 3 subunit A-like	0.73	33	hypothetical protein EBI_26338	0.088	gi|269861607	43.1	151	220	31	43	69	57	8	8	211	3	-2	Y		REV	Enterocytozoon bieneusi H348	33	GRound-Like (grd related)	1.9	gi|32564683	31.2	25	453	54	63	6	10	0	47	419	2	2	Y		FOR	Caenorhabditis elegans	33	hypothetical protein; partial	0.047
456	G	754	456	GCTTCTTCCGCTTCCTTTCCGGCCTCTCTTTTTTCTTCCCTCACGCCCCCTAGATAGTCGGCTTTCGAGCAGATGCGGGCGAGCGCTCTCTACTGTGGTGAAGGGCATCGACAGATATAACCCGGAAAATCTTGTCACTCTGCAGCACTACGTGGAGACCCAGGCCAAGGACAATGCCTACGACTTGGAAGCCAATCTGGCTGTGCTCAAACTGTATCAGTTTAACCCTAACTTATTCCAAGTCTCGGTGACTGCCCAGATTCTCCTCAAAGCACTCACCAATCTGCCCCACACGGACTTCACACTGTGCAAGTGCATGATTGATCAGGCTCATCAAGAGGAGAGCCCAATCCGTCAGATCTTATACTTGGGGGAGCTATCGGAGAACTGTCACTTTCA…	eukaryotic translation initiation factor 3 subunit K	1E-114	456	eukaryotic translation initiation factor 3 subunit K	1E-111	gi|1002599118	408	208	218	94	97	96	11	0	10	83	1	2	N		FOR	Protobothrops mucrosquamatus	456	eukaryotic translation initiation factor 3 subunit K-like	1E-076	gi|926641188	289	205	216	64	82	95	74	0	9	86	1	2	N		FOR	Limulus polyphemus	456	hypothetical protein	7E-031
457	T	820	457	TTCGGCTTCTTCCGCTTCCTTTCCGGCCTCTCTTTTTTCTTCCCCTTTAGGGCAGCCATAGCGGCCTTCGAGCAGATGCGGGCGACCCTTTGGAAGCTGCTGAAGGGCATCGACAGATATAACCCGGAAAATCTTGTCACTCTGCAGCACTACGTGGAGACCCAGGCCAAGGAGAATGCCTACGACTTGGAAGCCAATCTGGCTGTGCTCAAACTGTATCAGTTTAACCCTAACTTATTCCAAGTCTCGGTGACTGCCCAGATTCTCCTCAAAGCACTCACCAATCTGCCCCACACGGACTTCACACTGTGCAAGTGCATGATTGATCAGGCTCATCAAGAGGAGAGCCCAATCCGTCAGATCTTATACTTGGGGGAGCTATCGGAGAACTGTCACTTT…	eukaryotic translation initiation factor 3 subunit K	1E-111	457	eukaryotic translation initiation factor 3 subunit K	1E-109	gi|1002599118	399	214	218	96	98	99	6	0	1	58	2	1	Y		FOR	Protobothrops mucrosquamatus	457	eukaryotic translation initiation factor 3 subunit K-like	2E-073	gi|926641188	278	195	216	65	81	91	68	0	3	70	1	1	N		FOR	Limulus polyphemus	457	hypothetical protein	5E-028
449	A	677	449	AAAAACGACTCGAAATTAGCAGACCACAAAAGGGAAACTATGAAGCCATGTGCGCCGTTTAAGCCCGCTGTAACGCCTACACAGGGGCTGGCAAGATAAAGATGGACTGTTATAAAAGGAACTCGGCAACCCCGGGCTTCAACTGTTTAACAAAAACATAACCTTTAGCCAACCAAGTATTAAAGGCGACGCCTGCCCAGTGAAAAATTAAACGGCCGCGGTATCCTAACCGTGCAAAGGTAGCATAATCATTTGTCTATTAATTGTAGACCTGTATGAAAGGCAAAATGAGAGCCCAACTGTCTCTTATAACAAATCAATTAAACTGATCTCCTAGTACAAAAGCTAGAATACCTACATAAGACCAGAAGACCCTGTGAAGCTTTAACTAATCTATTA…	exostosin-like 3	26	449	hypothetical 18K protein - goldfish mitochondrion	8E-009	gi|345543	67.4	73	166	56	66	45	32	1	50	167	1	2	N	5479	FOR		449	uncharacterized protein LOC105681993; partial	5.8	gi|815929238	33.9	48	542	38	53	9	30	0	474	325	1	1	N		FOR	Bombus impatiens	449	phospholipase; partial	16
359	G	849	359	GACCTCGCTTTTGGCTTCTGTTCCTTCGCTCTTGCTTCAACAGTGCTTGAACGGAGCAGGATCGCAGCCACCCCATCCTTAAGTCCGTTTGCCAGCCAGTCCAACCAACCTCGACTTGCACCATGAGCTCTCAGATCCGCCAGAACTACCAAGCCGAAAGCGAAGCAGGCGTGAATCGCTTGGTCAACCAATTCCTTCAGGCCAGCTACACCTATTTGTCCTTGAATTTTTACTACACCCGGGACGATGTGGCACTGTCCAAGTTTGCCTCCTTTTTCCACCACCTGTCTGAGGAGAAGCATGAACAAGCTGAGAAGTTCTTGACTTTCCAGAACCGCCGTGGAGGAAGAGTTGTCCTGCAGGATGTCAAGAAACCAGAGCAAGATGAATGGAAGAGTG…	ferritin light chain; oocyte isoform-like	3E-097	359	hypothetical protein L345_12574	9E-098	gi|565307383	363	310	311	96	98	100	6	0	1	96	2	3	N		FOR	Ophiophagus hannah	359	soma ferritin	1E-054	gi|908446570	216	167	173	60	78	97	67	0	4	129	1	3	N		FOR	Biomphalaria glabrata	359	hypothetical protein SARC_13492	5E-026
134	G	953	134	GCAGAAAGATATCTTGGGGCCATCTGCTCATGTACCCCCTTCAGAGGACAACAGGGCTGGCGTTGTGACAATTGCCATAGACCTGGTGCATCTGAAAGTTCTCCTAGTCAAACCTATTCACAGAGAGAGCAACAAAGCACAAAAACTCAGAATATCCATTGTCCAATTGAATGCTTCTATCCCTTACATCCACACTCAGATGCACAGAATCGACGTGGAGATTAATTATCAAGATTTTAACATCAAGCAAGAAGAGGTTGCAGCCAACACTATACTATAAATGCCACTAGGAGAAAGCAGATCTATCTTAACTTGTGGTAATGAAAGCATTCAGCTATCATATTTGAGCTTCAAAAAATCTGGATGACCACAAGTTTGTAGCAAAGAGATACAAAACAC…	fibronectin	9E-037	134	fibronectin	4E-034	gi|1002596305	152	72	2470	90	93	3	7	0	2398	4	1	1	N		FOR	Protobothrops mucrosquamatus	134	membrane metallo-endopeptidase-like 1 isoform X2	0.76	gi|951565762	37.7	60	697	29	60	9	43	3	324	83	1	2	N		FOR	Dinoponera quadriceps	134	hypothetical protein; variant 8	0.41
303	G	917	303	GAGGCGACGAACATGTTTTTTCTCCCACTAGGGGGCTTTTTTTTTGGCCAAAAATGAAGCCAGGCTCCCTTGCGCGGGGAAAAAGAGAGCTCACTCAGCTGCCCGGCTCGCGCTGAACGGCGGTGAAAGCCATCTAAAGGGCCGTGCCCGGGGCCCCCTTTTCGACCCCCGGTGGGACTGGCTTCTTCTTCACAAGGGACGCGGGGGGAAGTCTTTTATTTGGACCCACAATACGATCCCATGAAAATCAACATACTGAAATCATCGGGCCCCACTTGGGTCACCACCCCAAAAAGAAAATAACCCGCAGTAATAGTTCCAAATTATAGGCAGTTTTTTTTTTTTTTCTGCCAAGAATCACCAGGAGGGAACTCCTACTTTGAATTGCTTGTTCCCATT…	fructose-1;6-bisphosphatase 1	2E-007	303	fructose-1;6-bisphosphatase 1	8E-005	gi|602660997	45.8	197	339	32	42	58	109	7	19	54	2	1	Y	1015	FOR	Python bivittatus	303	uncharacterized protein LOC106690265	0.24	gi|939694072	39.3	26	288	68	86	9	7	0	234	678	2	2	Y		FOR	Halyomorpha halys	303	hypothetical protein H696_00285	1.1
361	G	797	361	GCTCTCTTCCTCTCCTCCTCCTCGTCCAGCGCCAAAGCCACAGCCGTTGCCCTATGAGAGACCGGTCCACCTTCGACACCAATGTGACCACTGCCTTCCGGTTCGTGATGGGGGGAGGCAGGAAAGCGCGGGGCACGGGAGAGCTCACTCAGCTGCTCAACTCGCTCTGCACGGCCGTCAAAGCCATCTCCACCGCCGTGCGCAAGGCGGGCATTGCCAACCTCTATGGACTTGCTGGTTCTACCAATGTGACAGGGGACCAAGTAAAGAAGTTGGACGTTCTTTCCAATGACATGGTGATCAACATGCTGAAATCATCGTTCTCAACTTGTATCATTGTGTCAGAAGAAAACAAAGAAGCAGTAGTAGTGGAAGATGATAGACAGGGTAAATATATTG…	fructose-1;6-bisphosphatase 1	1E-128	361	fructose-1;6-bisphosphatase 1	1E-125	gi|1002594670	443	246	338	94	96	73	12	0	1	54	2	3	Y		FOR	Protobothrops mucrosquamatus	361	fructose-1;6-bisphosphatase 1-like	1E-082	gi|926633664	303	239	337	64	82	71	81	1	9	75	2	3	Y		FOR	Limulus polyphemus	361	fructose-1;6-bisphosphatase; cytosolic protein	3E-058
160	T	338	160	TTGCCATCAGGAGAACGCTAACACATTGGCACGCTATGCTAGTATCTGCCAGCAGCATGGCTTATTTCCTATTGTGGAACCTGAAATCCTACCTGATGGAGACTACGACCTCCAGCGATGTCAGTATGTGACTGAAAAGGTGCTGGCTGCTGTTTATCAGGCCTTGAGTGACCACCAATGTTTATTTGGAAGGAACACTGCTAAAGCCCAACATGGTGACAGCTGGACAGGCTTGTCCCAAGAAATATACCCCACAAGATGTGGCCATGGCAACAGTTACAGCTCTCCTTCGGACAGACCCAGCAGCCTGTTCCAGGAATCTGCCTTCCTTTCTGGGG	fructose-bisphosphate aldolase B	3E-044	160	fructose-bisphosphate aldolase B	9E-042	gi|927182264	111	99	364	92	98	27	4	0	165	8	2	2	Y		FOR	Thamnophis sirtalis	160	fructose 1;6-bisphosphate aldolase; putative	4E-034	gi|241690479	90.5	98	364	76	87	27	13	0	166	11	2	2	Y		FOR	Ixodes scapularis	160	fructose-1;6-bisphosphate aldolase; putative	6E-025
159	T	220	159	TATATATATTGTTCCTGTTGTATGATATTGTAGATAGTGTAATCCCTACATAAATATAATATAGACCACTGTTTACTGTGTTTACTCCTTTGTTATCTCAGCACAATAAGACTGTGCATGCTCTGACAAGTTCTTATCTGTAGTCTCTGTAATCTAATAGGCTCCCTGAAAAAAAAAGGGAGAGTAAAAAAAAAAAAAAAAAAAAAAAAAAAAAACATGT	gamma-aminobutyric acid type B receptor subunit 2	15																					159	hypothetical protein LOTGIDRAFT_83653; partial	27	gi|676470116	30.0	33	100	39	57	34	23	0	59	5	1	2	N	12121	FOR	Lottia gigantea	159	-DmX-like protein 2	15
101	A	471	101	ATTNNAAGGAGGAAAATAAAGAGAACCCCCTTAGAGGAGGCCAGCACCAACACGTGCTCTTCCAAGTCCGTTCCAGCACATCTGGTGCAACCCGGGCCATTGAGATCAGCCCAGCTGCTAAAGAACTGAATTCCAATGACGTCTTTGTCTTGAAGACCCCAACTACTGCTTATGTTTGTTTTTTTCAGGGAGCCAGCAACACTGAGAAATCATGAGCTCAGGAGCTGTTGAAAGTTTTGGGAGTGCAGGCAACTCATGTTGCGGAAGGCCGAGAGACAGAAAGTTTCTGGGAACCTCTCGAGCGGAAGGGCTTGCGTACCGCACCTCCCCACGGATGAAGGGTAAAAAGATGGACGCTCACCCCCCTCGCCCTATTTGCATGCCTCCAACAAGAAGTGG…	gelsolin isoform X1	1E-035	101	gelsolin isoform X2	6E-033	gi|1002602097	146	120	752	70	75	16	36	1	536	60	1	3	N	1667	FOR	Protobothrops mucrosquamatus	101	hypothetical protein TRIADDRAFT_29352	8E-011	gi|196010808	68.6	121	814	37	54	15	79	3	508	54	1	3	N	1653	FOR	Trichoplax adhaerens	101	villin	2E-011
235	C	696	235	CGAGCCGCCGCACGGTGTAGTTTCTTCTATGGGGGCTCTCCCCCCTCGCCACAATGCCTGCTCAAACCTTTTTTTCGCTTCACCATTGAAGAGGTGCCTGGAGAGTTGACTCAAGATGACTTGGCAACAGATGATGTAATGCTTTTAGACACCTGGGACCAGGTCTTTGTGTGGGTTGGGAAAGAAGCCAACGAAGAGGGGCAGACAGAATCCCAAACATCAGCTCAAAGATACATTGAGACTTACCCCCCCAACCGTGACAGAAGAAAACCCGAGATTTTCATCCGACAAGGATTTGAACTGCCTACGTTCACCGGCTGGGGCCTCGGCTGGCAGGATGATTATCCCCACGCGGATCCCTTGGAGAGGGCTTTGGGAGAGCTAACTGTGTGACGAGAG…	gelsolin isoform X1	8E-045	235	Gelsolin	2E-042	gi|565314876	179	413	706	82	85	59	18	0	293	76	2	1	N		FOR	Ophiophagus hannah	235	villin-1-like isoform X1	4E-021	gi|291234067	104	86	827	54	70	11	40	0	635	79	1	1	N		FOR	Saccoglossus kowalevskii	235	villin	8E-013
195	G	474	195	GGGAATCGGCCATACGGCCGGGGCTCCTCGTCTCCTCCTCCTCGCGCGCTCCCCTCCGCAGCATGGCGCTCTCCGCCGATCCCGCCTTCCAGCGGCTGGCCGAATGGCAGCGGGCCCACGCCGGGCAGCTGGTGCTGCGGAAGCTGTTCGAGGCCGACCCCGAGCGCTTCCACAAGCTCAGTGTGACCCTGAAGACGGAGCATGGGGACATCTTGGTGGACTATTCAAAGAATCTTGTTACAGAAGAAGTTATGAAGTTGCTGCTGGAACTGGCCAAATCAAGAGGCTCTGAACAAGCTGCTTCCACATAAGGTCTTTGAAGGAAATCGCCCAACCAATTCCATCGTCTTTACTAAACTTACTCCATTCATTCTTGGAGCCCTTAATTGCAATGGTACG…	glucose-6-phosphate isomerase	3E-035	195	glucose-6-phosphate isomerase	1E-032	gi|1002576818	145	512	553	93	94	93	5	0	1	63	2	3	Y		FOR	Protobothrops mucrosquamatus	195	glucose-6-phosphate isomerase-like	1E-012	gi|957830809	74.7	510	560	42	71	91	44	0	10	69	2	3	Y		FOR	Priapulus caudatus	195	glucose phosphate isomerase a	1E-010
263	C	351	263	CAGCTGTGGTGACTCTGCTTGACAGGCATGGTGATTTAGTGTTACCCCACCCCGGGGCTCTTCCCTTTTTGATGTTGACAAGTTGTCTCCCCTTTATGAATCAGAGGTTGATTTAAATTCCTCTCTAACCTAATATGGGTTTCTGATTGTAGTATGATTGTAATATTTTATTTTTATCAAAAGGGGAGGTAAGCCATAATTGCTACCATGCCCTTTACATGATTAAGTGGAGCTCATGCAAAAGATAGTCATACTGGATTGGGCCCAGTAAGGGGTCTTTACATGGTTTAGTTTTTTTTCCTGCATCTTGAGTAGCAAAAAAAAAAAAAAAAAAAAAAAAAAAAAACATGT	glutamate receptor-interacting protein 2-like	5.2	263	hypothetical protein	70	gi|738542415	33.5	31	1560	37	55	2	25	0	1202	131	1	-3	N	6452	REV	Neisseria mucosa	263	uncharacterized protein Dvir_GJ18141	27	gi|195397686	30.0	27	1586	48	65	2	15	0	786	226	1	-1	N		REV	Drosophila virilis	263	hypothetical protein	2.3
276	T	562	276	TGAGGCTCTGAAGCTTGGGGCATTTGGAGTGCCATCTCCCTTCTAGAGCCCCATCCCCAACCGCAGCTTTTCTTTGGTTCCCCTTTTATAGAAGTACTGGGGAATGCTTTGGGGGAGAAGTGGGTGGGCGGGGTTCCCACATCATCTAAGCTCTAGTTCTCAGGAGCACTGAGAAAAGCAACCTGCTAAAATGATAAACCTCCCATCCTTCCTACTTCTACAAGATGACTGGCATTGGAACTGGCTTAATATAAAAAATCACAATGATGGTGTCAGAACCCATATATTATTAAAGAGGACTCTTTTCTATTTCTAAAAAAAAAAAAAAAAAAAAAAAAAAAAAAAAAAAAAAAAAAAAAAAAAAAAAAAAAAAAAAAAAAAAAAAAAAAAAAAAAGAAA…	glutathione S-transferase kappa 1-like	2E-011	276	glutathione S-transferase kappa 1-like	7E-009	gi|1002591126	59.7	50	247	68	78	21	15	0	197	2	2	1	Y		FOR	Protobothrops mucrosquamatus	276	glutathione S-transferase kappa 1-like	3.8	gi|918995716	33.9	37	225	36	57	17	24	0	188	40	1	1	N		FOR	Lingula anatina	276	hypothetical protein	2.1
229	T	720	229	TTACTGAGGCTTCTCAGCGGACATACATTCCACCACCCCCACCCCGAGGCCCGTAGGACCATGGCTGGAAAACCAAAGCTTCCCTTTTTCAAAGGAAGAGGGCGGATGGAAACCATAAGGCGGATGTTGGGTGCAGCTGGGATTGAGTTTGAAGAACAATTCATTGACTCAAAAGAAGCACTACAAAAGTTAAAAAATGATGGATGTCTGCTTTTCCTGCAAGTGCCCATGGTGGAAATGGATGGGATGAAGCTGGTGCAAACACGAGCCATTCTCAATTACATTGCAGGAAAATACAACCTCTATGGGAAGGACCTGAAGGAGAGAGCACTAATTGACATGTACTGTGAAGGGACTGTAGATCTCAATGAGGGAATTATGATGCTTCCCTTCAAGCCA…	glutathione S-transferase-like	1E-116	229	glutathione S-transferase-like	1E-113	gi|1002588111	414	219	221	95	97	100	10	0	1	61	1	1	N		FOR	Protobothrops mucrosquamatus	229	glutathione S-transferase A4-like	2E-038	gi|585697415	162	205	225	42	61	92	119	0	7	70	1	1	N		FOR	Saccoglossus kowalevskii	229	glutathione S-transferase	2E-021
352	A	677	352	AAATAACAACAAATACCCTTTTTAATAACAAGGGCGAATCAGATTTGGCAGCATGATTTATGCCATCTGTCAAACCAAGTTACTAGGGATAAAGACAGTCTCACCTTAAAAATGTTCAAGTTTTAAAAAATAATTTCTTGGATGACATCTCCAAGGAAGTACTAATTTATATGCTATCCACTCCTGAATGGTTCTGGCTGGTTTATCGATGCATTTGTGTAAGCCACCAAAACCATTCACAGTGATGGCATCTAAGCTTATACACTAAACACGGAATAACTATCGATAGAATGCGTTAATCATTTAGTATGTGTATAATAATAATTACACAATTAACGTGGAATGTTTAATCATCTATTATCAGGAATATGGCTTTTGTTTTTTCCCATTTTCATTCAT…	glycine dehydrogenase (decarboxylating); mitochondrial	1E-011	352	glycine dehydrogenase (decarboxylating); mitochondrial	5E-009	gi|1002570218	65.1	49	1041	80	90	5	8	0	833	386	2	2	Y	2041	FOR	Protobothrops mucrosquamatus	352	glycine dehydrogenase; putative	1E-006	gi|242004819	56.2	29	938	80	96	3	6	0	745	416	1	2	N		FOR	Pediculus humanus corporis	352	glycine dehydrogenase	2E-005
199	T	673	199	TGAAGATCCTCCAGTTTTTGAAAGCTCAGATCCCACTAGCGGCCCCTTTATAAGGATGATATAAAANNATGGATTTTAATNNATTTTAACCTTTTAGTGGGGGTTTTAAGTNTATGATGTAATGNGTGTTAAATATTTTANTTGTTAAAGTGTTTTATTNAATGNNAAATTTATATTANATTTATAANTTGNTTTGGGGNNTTTTGGNNATAAATAAAANTGAATANAAAGNTNAGAGAAAAATTATANNTATAGGAATNTATNTGNTTNTNAGGAAAAAAAGAATNNNAAAGTGATAAANATTTNAAGTTAAAAAAAGTAGAATANATTNATGTAATNANATATTAAGNATANAATGNGGAAATTANTATTGAAGNTTTTATTGGNAAGGTAGATTAA…	GPI mannosyltransferase 1-like	0.81	199	tubulin-tyrosine ligase family protein; putative	0.034	gi|471226656	45.4	57	473	35	60	12	39	0	24	493	1	-2	N	3509	REV	Ichthyophthirius multifiliis	199	NADH dehydrogenase subunit 6; partial (mitochondrion)	0.003	gi|761546478	45.1	57	132	45	61	44	33	1	74	497	1	-1	N	1754	REV	Meloidogyne javanica	199	tubulin-tyrosine ligase family protein; putative	8E-004
96	T	520	96	TTTAATTGCCTGGGATAGTAGTCTCAGCATAACCAGCCCTTAAATAATGGAGTCTTGAGCCTAGATCTGTACAGGGTAGCAAAACACCTTACTTCACTACACAAAGCGCTAAGAATTCCAGGTCTTTATTGTTGAGGCTGGCAAGAGTTTGTGAAAAGGATGGCCATTTTTGTCTTGCCACTGTTCCTACCAGGATTGGAAATGTATTGTGTCCAAGCCTTAATGAACCTGTTTTTCTTTCCTTGCCCACCTATGTCCCAGCAAGACATCACTGGGCAAAACATTGTTCAACTTTTGAGTTGCTCCAATGTTGGCATTGACACCTGTAAATTTAATCATCAGGTTTAATTTATGTAAGATTTTTGTACGTTGCCTTAATGTTGTCACGTGACAGTAGAA…	guanine nucleotide exchange factor DBS	0.84	96	histidine kinase	11	gi|851317717	36.2	73	582	33	50	13	51	6	334	196	1	-2	N	1.37	REV	Methanosarcina sp. MTP4	96	ras-specific guanine nucleotide-releasing factor 2-like isoform X3	5.2	gi|972202782	33.1	56	1504	37	50	4	37	1	864	78	1	3	N		FOR	Polistes dominula	96	hypothetical protein DQ04_00031120	0.36
230	A	337	230	AATGCAACTTGTCCCTGAACACACTTAAGGAAGAATATGATGTGGGTATGATGGACTAGATGAGATGGTACTGTTGGGTCCACAAGNTTCCTCCATTGGCCATAACTTACCTGGTAAAGTGAATATCAGACATTGATTCACACACTCGTTTTTAACATTTAAACCAGAAATGACTGCTTTCGTGCATGAGTTAACTAAGCAATGGACTTTCCTTACGTACATTGTGTGACTGCCATACTAGCAGCGTTGGGAGCANTGTAACGGCCTTTAGATACTTTAGATTCGCAGACNTTCAGTGCATCNTTACAACAGCGCGTTTCCCCNTATTGATCATGCA	helicase with zinc finger domain 2; partial	1.4	230	TIR/NBS/LRR protein	4.9	gi|40644189	37.4	48	1147	44	56	4	28	0	1059	28	1	-2	N		REV	Populus deltoides	230	uncharacterized protein Dana_GF19273; isoform A	9.3	gi|194770144	31.6	58	1635	30	50	4	41	9	963	19	1	-2	N	1724	REV	Drosophila ananassae	230	hypothetical protein (macronuclear)	2.3
51	C	409	51	CTCGGGCATCTCGGAGGAAAAGATCACCATCAATAAGTTCAATCATCAAGGGACGATTACGGTGAACGAAGAAGGGACTGAGGCTGCCTCCCTGACCACCGTGGGCTTTATGCCACCCTCAGCTCAGATCCGTTTCGTCATTGATCACCCCTTCCTCTTCCTGATCCAAGAACATCGTACCAGCTCCCTGCTCTTCATGGGGAGAGTTTCTGACCCCGGCAAGCATTAAGCGGTAGAATCACAATCTTGGGACAACTGCATGTAGACAACTCAAATTTAACTTACACAATTACTGGTTTTTATAGGCAGAGGTAGGTGAGCCACAAGTGCTAGTAGCACAGCTTTCCCCCTTCCCCTCTCCGCCTCCCCCCAAGCTGTCACAGGTCGTCCTCGACTTAC…	heparin cofactor 2	6E-034	51	heparin cofactor 2	3E-031	gi|1002569044	140	74	497	92	94	15	6	0	423	2	1	2	N		FOR	Protobothrops mucrosquamatus	51	predicted protein	5E-009	gi|156382016	62.4	75	380	44	63	20	42	2	303	2	1	2	N		FOR	Nematostella vectensis	51	serine protease inhibitor; putative	3E-007
227	G	235	227	GATTTGCAAGACTGAGCCGCAGATCTAGAGAGCACCATCATCATCGACCAAAATTCCAAGAAATTAAACGACCCGTAGCCCTAACGGATTTGTAGACAGCCAAGTGGAAATAACTGAACATCGCATGGAGAGCCAGCGGAGGGCACCGCTGAAGGAGCCAACTTCAAGGAAATGAAAGCTGAATGGAATTTCCGCGGACGAAGCTAATGGGTCAGCTCGGAATTGATGCCAGCGC	histone-arginine methyltransferase CARM1	0.074	227	histone-arginine methyltransferase CARM1	2.9	gi|823394117	38.1	43	462	43	52	10	25	2	219	85	1	-2	N		REV	Trichechus manatus latirostris	227	histone-arginine methyltransferase CARMER-like	3.2	gi|926630903	33.1	37	535	42	52	7	22	2	343	85	1	-2	N		REV	Limulus polyphemus	227	hypothetical protein	5.1
392	A	927	392	ATATTATGCTTTACAAACAAGCCANNNGACANACCTTTTAACTCTTGATTGTTTTTTTTTTTGTNANAANAAANTANNGTCATACTTTAAAAGATTCAGNAATAAANAGNAAAGANNAANNNNGGNANNNNNNGGAGGAGGGGGAAGGAAGGAAGGNAAGATTTTTAGAATAAAAGTNTTNNNNNNNGAAANNGAATGAGNTATTTTGAAGGAGTGTAANGGAAGNANGTTTTTGTGTAGNAAAANAGTGGAAAGATTTAAAAATAGAGGTGAAANGNNTATTGAATTNGGAGATAGNTGGNTANNNNAAANAGAATNTAAGTTNTANTTTAGAATAGNNNATTAANNAATTAATATNTAAAGATAGTNAATAGAGGTATAGTTTTANTGANNNAGGAN…	homeobox protein Hox-A2	3.9	392	circumsporozoite protein-like	0.75	gi|815824743	42.0	164	346	33	41	48	81	11	110	535	3	-1	N	1.22	REV	Linepithema humile	392	circumsporozoite protein-like	0.038	gi|815824743	42.0	164	346	33	41	48	81	11	110	535	3	-1	N	1.22	REV	Linepithema humile	392	erythrocyte membrane protein 1; EMP1	0.51
109	G	543	109	GTTCATCTATTTGCCCCCTCTTCCTCTGATTGTCTTTCTTGGAAATACTCCTGTTTCACATTCTGAGATTATATCATCATGGCTCCTCCAACAACCTGATTCAGCTGATGACTATGACGCTGAATACAGCACCGACCATATAGAGCCAGCAGGGAGTGAAATCAGATTTAGTTTCTTTGACTCTGATTGGATATTTTTTTTCTTCACTCATGATGTAAATCCCTGCCAGACAAACCCATGTCAGAATAATGGAATCTGTAAAAGGAACTGAAACAGCTATATCTGTACCTGCCCTGAACCATACACAGGATCAAAGTGTGACCGTGTGAAAAATACATGTTAAAGAATCATCTGCAATCAAGGAGAATGTCTGATTATGTTAAGAGCACCTTATTATCA…	hyaluronan-binding protein 2	2E-082	109	hyaluronan-binding protein 2	5E-080	gi|1002594334	303	191	563	83	84	34	29	1	5	2	2	2	N	1047	FOR	Protobothrops mucrosquamatus	109	fibropellin-1-like	1E-011	gi|585685824	72.0	770	924	40	45	83	51	0	145	206	17	2	N	.26	FOR	Saccoglossus kowalevskii	109	hypothetical protein SARC_07472	2E-009
304	T	347	304	TGATGTTCTTCTTATATGGAAATAGTAAATGTGATTATATATTAGATCTTTCTAATAAAGATAGATAATATTTTAAATGCATTTTCAATTTTTTTATTTCAAGTCTTAATTATTGTTCATTTTGTAAAATACTCTTTATACATACTTCTGTATAAGTCTTTAGTTTTGAACAACATACAGTTATACAATTCCTTAAAATCCTTCTTAGGATGATTGGAAGTCTAATATATTTGCATTTTGGGTTTTTTTAGTTGCATGTTGATGTCTAATTTTGAAGAACCAAAAGTTATAGAAGAAGAAGAGCCACCTACAAAAAAAAAAAAAAAAAAAAAAAAAAAAAAACATGT	importin-11	2E-005	304	importin-11	0.018	gi|1002591027	45.4	22	975	86	91	2	3	0	891	244	1	1	N		FOR	Protobothrops mucrosquamatus	304	uncharacterized protein Dwil_GK24620	2.4	gi|968078881	33.5	60	330	32	58	18	42	0	133	16	1	1	N	1667	FOR	Drosophila willistoni	304	conserved Plasmodium protein; unknown function	2.3
203	G	918	203	GGGAATATCCTATATACAGTCTTGGGTTTGGTTATGACCTTTACTATGCATTCTTAGAGAGATTATCAACAGAAAACAATGGCGTGGCTCGCCGCATCTTTACAGACTCAGATGCAGCCTTACAACTACAGGGTTTTTATGATGAAGTAGCCAATCCCTTGCTTACTGAAGTGGAGTTAGGCTATAAAGAAAATGCCATCTCAGATTTGACTCAAAATAGTTTTAAACATTATTATGATGGCTCTGAAATAGTTGTGGCTGGACGAATTACAGACGACGAAGTGAACAGTATCACAGCAGAAGTAAAGGCTCAAGGGGCACTAAATGAGGTGACATATACTGAACAAGCTGATGTTGAGGAAACAACCAAAGCTTTCGAAGAGCAACAATACATATTTG…	inter-alpha-trypsin inhibitor heavy chain H3	1E-127	203	inter-alpha-trypsin inhibitor heavy chain H3	1E-124	gi|1002585173	451	251	891	90	94	28	24	6	418	3	1	3	N		FOR	Protobothrops mucrosquamatus	203	inter-alpha-trypsin inhibitor heavy chain H3-like	9E-044	gi|762113409	180	261	631	41	59	42	153	18	154	6	1	3	N		FOR	Crassostrea gigas	203	type A von Willebrand factor domain-containing protein	0.13
242	C	950	242	CACACTTTATCATAGCTGCTCTAAAGAAAGAGATGCTCTTTGTTTCAATATTAATGAGGAGCTCTTGGTAGTGATAAATTTGATAAGAGATCCAGTTACAGGCATTACCATTAATGGACAGCTTATTGGAGATAAAAAGAGCCTCAATAATGTAACACCACAGAATACATATTTTGGAAAACTTGGGATTGCAACTATGAATCAGAATGTAAGGCTTGAAATAACAACTCAGAATATCATCCTTCAAAATGGTATGAAAAGGACAGTATTCAGTTGGCTTGATGAAGTTACCTTACAACAACCCAGTCTGACACTAAAAATCAAAACGAAAACGGAGCCTAGAGGTTTCAATGGATAATGGAGCAAAGTTTGTTGTTGTTCTACACCAAGTGTGGAAGA…	inter-alpha-trypsin inhibitor heavy chain H3	4E-074	242	inter-alpha-trypsin inhibitor heavy chain H3	2E-071	gi|1002585173	188	178	891	91	95	20	9	0	660	23	2	2	Y		FOR	Protobothrops mucrosquamatus	242	inter-alpha-trypsin inhibitor heavy chain H3-like isoform X1	9E-008	gi|919051415	40.4	149	986	28	50	15	63	4	753	38	2	2	Y		FOR	Lingula anatina	242	hypothetical protein LbrM_03_0970	1.5
286	C	923	286	CTCCACCGTGGTTCCTTTTGGATGTCCTTACCCGTTTGGGTCATTTAAGCCCCTTCCCCCTGTCCCCTCAGTGCGTGTGAATAAACGGAGCCACCTCCTTCCAAAATTGGTAAACAAGACTGGATGGTTTTAATGATAATACATTTCCTTCTTTCATTACGAGTTTACGAAGTTAATTTTGAACTTGATCACAGCAGCGAGACTGTTGGTGGGACAATACTGGAAGAAACCAGAATTACCATCTATTGAAGAATGGACTTTGAAAGTCATAAATATGGCAGAAATGGCTAAAATATCTGCATATTTGAAGGATCATTCAAATGAAATATATATGTTGGACTGGAAACAATGGATAGACTACATACAAGAGAAACACCAATCAAAGAAAATGTATCTGGC…	inter-alpha-trypsin inhibitor heavy chain H4	5E-008	286	inter-alpha-trypsin inhibitor heavy chain H4	2E-005	gi|602661746	57.0	57	926	48	70	6	30	2	26	173	1	2	N		FOR	Python bivittatus	286	ATP-dependent helicase brm-like	6.1	gi|662209224	34.7	47	1504	43	43	3	30	0	191	763	1	1	N	2128	FOR	Diaphorina citri	286	hypothetical protein; conserved	0.51
196	G	362	196	GGAATCGGCATACGGCCGGGGTAAACGAGCACTTTGGAACACCACTGACTTCCTGGACGCCATCAAGAGCAATCTGGATAAAGCCCTGAGCAAGCAGTAGGAGAGGAGGAGCTGCGGCAGCAGGGACCCTGCTGACAGGGACTCTTGAGCGCGCACGGATGGCTGCTTCCGTTCAACAGGGGTCCTTTTTGGCATGCTTCTAAAGCTTGTGAGGCCATTGGGCCACCCTTGGGAAGGAGACCACACTTGCTCCCCTCCCCATTCTGTGACTGCAGATCTTGCAAGCAGAGAAGAAAATGGTTGAGTGCTGTAAACTGCTGTGGGCACGGCCCTCGGGTGCCAAAGAGAGCCTATTAAAATGA	isocitrate dehydrogenase	5E-004	196	isocitrate dehydrogenase	0.34	gi|1002576483	41.2	19	400	95	100	5	1	0	381	38	1	2	N		FOR	Protobothrops mucrosquamatus	196	cartilage oligomeric matrix protein	0.17	gi|943967910	37.4	87	1137	28	36	8	76	9	402	42	1	-1	N	1149	REV	Papilio machaon	196	hypothetical protein LbrM_03_0970	0.47
269	G	245	269	GCCGAAAAGAATAAAATGGAAATTTTAAGGGAACCCCCCGATTTATATTTTTGAGGGGGAAAAGTGGGAGAAAGGTTGGGAAGAAAAGAAAGGAAAAAAAGAGAAAAGGAAAGGGGGCGGTAGGGGGGGTGGAAAAATTTGAAAAGGTAAAGTTTTTAGCCGGTAAACCTAAAAAAAATCTATGAATCAGGATTTATATAAGGCATCTTTTAAAAGGGATGAGCTTTTTTTAAAATGAGGGTTAT	kinesin-like protein KIF3B	0.82	269	hypothetical protein JCGZ_12196	0.26	gi|643741151	41.6	47	269	41	60	18	28	0	60	33	1	3	N		FOR	Jatropha curcas	269	Uncharacterized protein CELE_C44E4.4	0.37	gi|17506023	36.2	27	396	50	71	7	14	0	307	47	1	2	N		FOR	Caenorhabditis elegans	269	hypothetical protein EMIHUDRAFT_312726	0.35
144	G	567	144	GGGGGGGCCATTGGNTTTAGTGTTGCTGATCTTCTAGAAACCATTCTGAACCCCTTTTCTCCAGTCCACCCAGTGTCTACCATGGTAAAGGGTATGTATGGCATTGAAAATGAAGTGTTCCTGAGCCTTCCTTGCGTGCTGGGATCTGTAGGGTTGACCAGTGTGATCAATCAAAAGCTGAAGGATAACGAGGTGGCTCAGCTCCAGAACAGCGCCTCTACGTTGTGGAATGTGCAGAAGGATCTTAAGGATCTGTAGGCACTTGAGATGCTTCCTTTCCCCATAACCAAGAAGACAAGCAGTGTTAAGCCAACAAGTTCATGTTAACTCCATAGCTGAGCTTCCAGTAAAACACCTTAAAAGGGTATCAGCTTTCCTCCACCACAGTTAAGACCCACG…	L-lactate dehydrogenase B chain	1E-037	144	L-lactate dehydrogenase B chain	4E-035	gi|1002606841	154	82	333	95	95	25	4	0	251	7	1	1	N		FOR	Protobothrops mucrosquamatus	144	L-lactate dehydrogenase-like isoform X2	4E-016	gi|572298552	87.0	80	332	51	70	24	39	0	251	7	1	1	N		FOR	Apis dorsata	144	uncharacterized protein	1E-018
95	A	541	95	AGTGGTAAAATATGCTTTGATAGATCATTCAGACCGATTTGGGGGGGGAACAGAAATGCCTGCACATAAGTGATTGTTCCAAAATAAAGGTCTGACCAGTACTAATGAGAAGTTCCCCAAGGAGATGCGACTGTTCACTCTGTCAACCTTGCGAGATTTTGGGATGGGGAAAAAAAAAAAAAAAAAAAAAAAAAAAAAAGGGGCCCCTGGTTTTGTCCACCTTCAAAAAAGAAAAAAAAGTTTTATTTTTCCCGCGGAAATAAGGGCCCAATTGCCCAATTCAACAAAAGGGGGGGCGTTAAAAAAANGNNNGGGCGGGGCGAGTCATAATTTGAGCGTCCGCCGCGCGGGGGTAAAGGAAATGATTTTTTTTTTTTTGCGCAGCCGATGGTTCAACTC…	LOW QUALITY PROTEIN: cytochrome P450 2C5-like	2E-016	95	cytochrome P450 2C20-like	6E-014	gi|1002583623	83.6	55	442	73	83	13	15	0	29	2	1	2	N	1818	FOR	Protobothrops mucrosquamatus	95	hypothetical protein LOTGIDRAFT_201270	0.24	gi|676442241	37.7	31	512	53	75	6	15	0	134	74	1	2	N		FOR	Lottia gigantea	95	hypothetical protein Pmar_PMAR013891	9.8
378	A	492	378	ACATTTACACTAATAATTGTTTATAAAAACACTGATTAAATCCCCTACCCTGGGGCTGGTTTATGCAGAGGTAAACATAGTATGCAATCATTTAGGAAATTCGAAGAGAATTTAATCTTAATGAAGAATAAACCATTTGACCATGCTTAGAGTCCCTTCATTCTTCTGGCTTCAATGAGAGGGAACAAGTAATAAATTCTTCAGTAAACCATCATTTCTCATTTTATCAAACCCAGAAAGCTATAGCAAATGCATAGCTAACACTGTGCTAAGATATGGTTTACTAAACTCCCAGTTATTGAATATATCACAGTTGGCCATATTTACAAAACCAAGACCAAATTATTTTATAGATTAATTTGATGTGCGGCACCAGCCAAACTAATGAACAAATTATGC…	LOW QUALITY PROTEIN: E3 ubiquitin-protein ligase UBR4	24	378	permease	42	gi|499445555	34.3	42	400	47	63	11	24	2	77	197	1	2	N		FOR	Prochlorococcus marinus str. EQPAC1	378	hypothetical protein CRE_21784	13	gi|308486534	31.6	33	656	47	64	5	18	0	573	254	1	2	N		FOR	Caenorhabditis remanei	378	hypothetical protein	13
403	T	878	403	TGTGGTTTGAAAGGAGCTCTCTGACCCTTACCGGGGCCCTGCCCTGTAGCGGGTTCTTGTTTGGCTGACCTTTGAGTGCAAGTGACGGTACTGCTTTTTAGGTAACCTGTGCGACTGGGGTTTCTCTTAAGCTACGGGGAGGGCTTGGGGTACTGAAGCCTTTAGTTTTTTTCCAGATTCTTAGGCTCTAATTGGCACCAGAAATCACAGCTCCAGGAAGCTTAACTGGCAAGTCACACTTCTACCCATTCCTGACTGAAGGTGGAATGTTTTGTGTGGGTTTCTTCCTGTTCTATTTTCTTAACAGTAGGATTCAAGAGCACACAACACTCAAAAAAAACAAACCAGCTCCTCATGAGGCGGCACAGAAGCCACTCCAGTAAGAATAGCCTTCCTATA…	LOW QUALITY PROTEIN: histone-lysine N-methyltransferase SETD2; partial	14	403	hypothetical protein CC1G_06355	5.7	gi|299749691	38.9	76	874	29	45	9	54	0	477	53	1	-2	N	3947	REV	Coprinopsis cinerea okayama7#130	403	uncharacterized protein Dana_GF21602	5.6	gi|964075202	34.7	120	534	26	39	23	92	2	391	316	1	1	N	3333	FOR	Drosophila ananassae	403	hypothetical protein; variant 2	0.36
122	G	244	122	GATGGCTATGCAAGGACAGATGGCGCTTGGATCATTAGTCAAGAATCCATCACCTATAGAACTTTAACTAAAAAAGCTTGAGGATTGAAATGTGAAACTGAAACAGCATTTACCTGCAGGGCGTTTCATATTTACAGCTAAAGAGCAGCAATGCATTACACTGGGCGACAATACTAAAACAGCGGCTGTGCTCAGAAAGGCAGGGGCCATTCTCTTTGAAACCCAAAAAAAGGAAAAAAAAAAA	LOW QUALITY PROTEIN: plasminogen	6E-030	122	LOW QUALITY PROTEIN: plasminogen	4E-027	gi|1002595354	83.2	72	815	92	92	9	3	0	27	1	2	1	Y	1389	FOR	Protobothrops mucrosquamatus	122	probable fructokinase-3	27	gi|815928826	30.0	33	325	41	61	10	20	0	105	133	1	-2	N		REV	Bombus impatiens	122	WD domain; G-beta repeat-containing protein	2.3
335	G	253	335	GGGGGGGGGGGGGGGGGGGNNGTTCCCCCCAAAAGGAAACAANGAAGAAGAGGGAGACGCACCCGGGACGGGAGGGGGGGGGGGGGGGGCAGGCGAACGGACGCACCCCGCGGGGGAGCAAAACAGCGGAAAGACGGAGGAACAGAGGGGAAACGCCAAGGGAAGGCGGAGAGAGCCGGCAACCCCAAACAGAACCGAAGCGCGACGCAAGAAGAGCCCAGAAAGCAACGAACAACGAAAGACAGGCAAGAGA	LOW QUALITY PROTEIN: splicing regulatory glutamine/lysine-rich protein 1	0.025	335	hypothetical protein Z043_103266	0.004	gi|938081948	47.8	74	513	34	52	15	50	0	71	25	1	1	N		FOR	Scleropages formosus	335	hypothetical protein LOTGIDRAFT_228409	0.078	gi|676448385	38.5	1133	1512	33	45	75	48	0	0	0	53	1	N		FOR	Lottia gigantea	335	conserved hypothetical protein	0.006
24	G	516	24	GTGGACAGAATAAATCTTTTATTTGGAGCTGGAGAATAAAACCAGACAGGAAAGCTCGTGTTTATTGTTATAATTCTTCAGATACGTGGATTAATTCATGCATCCCGGAACAAAGCACAGTTGCATTACCAGACAGTTCCACTGAGATGAACTCCACCTTAACAGCGTCATTTCAGGATACCTCCACAGGGGTTGACACAACTCCGTTACTAAAAACTCCAAAGTCCCCAAAGTATCGCATCATATGTGTAACAGAAACTTTACCACCCGAACCCAAGGAGGAAAATCGGCTTTTCACTGAAAAACAAACTGCCTTTAAAAATGAGGGTGTCCCATTTGGAGCTGTACCTATCGTGCTTCTGGTGCTAGCACTCTACTACTGAGCAGCAGCAATGGTTT…	lymphatic vessel endothelial hyaluronic acid receptor 1	1E-072	24	lymphatic vessel endothelial hyaluronic acid receptor 1	3E-070	gi|1002595478	270	151	305	89	94	50	16	2	106	3	1	3	N	.662	FOR	Protobothrops mucrosquamatus	24	probable histone-lysine N-methyltransferase CG1716 isoform X3	0.79	gi|936595196	35.8	88	1685	31	48	5	62	7	1428	30	1	3	N		FOR	Copidosoma floridanum	24	hypothetical protein	0.35
329	A	700	329	ATAATTTCTTAAATAAAAAAATGGAATCTAGTATTAAGCAATAAAGATAAAAGATTAAAGATTGTACATTTTGAATCATAGTTTATCTTTTAATGAAAAAAAATAAGAATCATAGTATTACACGGGTAAATTAAATGAGATATTTTTAAGTAGTATAACGAACAAATTCTTTTATGTATGAAAACAGTGGAAAAACTTAAAAATAGAGGTGAAAAGCCTATAGAATTAAGAGATAGATTGTTTACGGAAACATAATCTAATTTCTAATTTAGAATAAAACATTAATTAATTAATATGTAAAGATAGTGAATATAATTATAGTTATATTGATATATTGACAAGATGAATTTGTAAGGAAATCATCATGTATATTAAGGGTAAAGAATAAAGTAACGTTCT…	lysophosphatidic acid receptor 5	9.6	329	heme maturase	0.010	gi|114329881	47.4	111	514	37	47	22	73	13	312	228	1	-3	N	4505	REV	Tetrahymena paravorax	329	hypothetical protein LOAG_10103; partial	0.039	gi|312087968	41.2	114	136	23	45	85	65	5	0	0	26	-3	Y	2632	REV	Loa loa	329	heme maturase (mitochondrion)	2E-004
298	G	872	298	GCAGAAGTCACTGCTCTTGCACTGGCAAATCATTTTAATCAGTCCCTTATAGAGACTTACCTTGTAGACTAGTGGATTAACATGAAACTTTGATTCTACTTTTATGGCTTTATTAGCTGTAGAATAATTGCATGAAATAATCTTTTTTCAGTTTAAAAAAGTTGAACATTAATTCCTTCCAGGAAAAAAACTGTATCTTTAAATATCTGAGTTTTTGGTACAAGTTGTGTCTCTCCTGATGTAATTTAAATTAGAAACTCACTGTAATTGGGATTTATTTCTGGTAATGGTAAAAAGTGAAATATGCTGGAGGACAGGTCTCGCTTAGATGCAGATGGCCTATTGCTGCTATAGTTTTTGCCACTCCTGGTCCAAAACAAATAACAGGCTCGTATATAA…	lysophosphatidic acid receptor 6-like; partial	3.6	298	WD repeat- and FYVE domain-containing protein 4	3.3	gi|961832081	39.7	104	3220	26	44	3	86	7	2651	467	1	-2	N	3846	REV	Poecilia mexicana	298	LOW QUALITY PROTEIN: uncharacterized protein LOC100642526	4.2	gi|808130082	35.0	36	730	37	70	5	23	0	149	641	1	-2	N		REV	Bombus terrestris	298	metallopeptidase family m24; putative	3.9
55	C	458	55	CAACCTAAACTTGCAACCATAAACGTCAATTGCAAGTGACGCTACACCACATGTTTTTTTTTTTTTCTCTGCCACTCACACACATCAAAACCATTGAATAACACATACCCATAAAAAAAGAAATAAAACAAAGAAAAATAAAGTGTATATCTTTGATTTGGCTTGACTATCGTGAACGAGTCCATAGTANTAGGCATTCAGATGCAAAGACTCTATGCCTGTGCAAGACGCGCACATTCGGGGGCTCGCTGTTGCGCCCAATTTACGCCCCTAGTAAGGTGAGGAGGAGAATTATACAATATCAGCAGGGCACGTTCGTTTTGGTACAATCGTTCGGTGAATCTGTGGAAAAACTCCCTGGGTCGGTTCACCGCAAACTTGCCCCCCCCCCTTTTTTTT…	metabotropic glutamate receptor 1-like; partial	4.1	55	hypothetical protein LOTGIDRAFT_173569	2.9	gi|676441745	38.1	111	1427	30	46	8	81	9	983	66	1	3	N	.901	FOR	Lottia gigantea	55	hypothetical protein LOTGIDRAFT_173569	0.11	gi|676441745	38.1	111	1427	30	46	8	81	9	983	66	1	3	N	.901	FOR	Lottia gigantea	55	hypothetical protein	1.1
215	A	694	215	ACTTCCCCTTTTTAGTTTGCGATCTATCAGTTTAAAAGTCACAACAAAGTACCCTCAGGAAACAACTCTTTAAGCAATAAACAGCAAAGACTGACCCCTGGTACCTTTTGCATCATGGTTTAGCAAGTAATGCAGGTCACGAAGAATCACAGTCCTTCCCCCCCAAAACCGAATGAGCTATTTTCAAGGCGGTCTAACGGACGCACCCTTTCTGTTGTAGAAAAACAGTTGGAAAGACTAAAAAATAGAGGTGAAACGCCTATCGAAATTCGGAGATAGCTGGGTTACCCTCAACAGAAATCTAAGTTCCACCTTTAGAGAAGCCCCCTTAACCAATTAATAATATAAAGATAGTCAATAGAAGGGACAGCTCCTACTGAACCCAGGACACAAACCTGG…	microtubule-associated tumor suppressor candidate 2	16	215	hypothetical protein PSTG_10449	17	gi|909605953	36.6	81	722	27	46	11	62	0	18	136	1	1	N	4938	FOR	Puccinia striiformis f. sp. tritici PST-78	215	collagen alpha-1(III) chain-like; partial	1.5	gi|662209583	34.3	109	1459	28	35	8	58	0	483	377	2	2	Y	2752	FOR	Diaphorina citri	215	conserved hypothetical protein	2.6
217	G	441	217	GTTTGTTTTTTTTTTTTTAAAAGTCACAACAAAGTACCTTTTGGAAACAGCCATTAGGCATTAAACAGCAAAGACTAACCTTTGTACTTTTTGCATCATGGTTTAGTAAGTAATTTTCTTTCCGAAGAGGGGGGGCCTTCTTTTTTTTAACGGAATGAGGTATTTTCGGGTGGTGTAACGGACGCTTTTTTCTGTGTTGAAAAACGGTTGGGAAGATTTATTTATAGTTGTGAAACGGTTTTCGAATTTGGGGAGAGCTGGCTAACCCAAACAGAATTTAAGTTTTTTTTTAGGATGGGGCATTAACCAATTAATTTTCTAAAGATAGTCAATTGTGGTACAGCTCTACTGACCCAGGACGGAGCCTGGTTTTTTTTTTTAATCATTCGGCTTTTATCC…	mitotic checkpoint serine/threonine-protein kinase BUB1	2.8	217	hypothetical protein CY34DRAFT_98849; partial	3.7	gi|750991113	37.7	45	244	39	52	19	28	0	182	44	1	-3	N		REV	Suillus luteus UH-Slu-Lm8-n1	217	hypothetical protein T265_02405	0.84	gi|684374928	35.0	66	272	31	46	25	46	0	165	56	1	-3	N	1515	REV	Opisthorchis viverrini	217	myosin heavy chain	7.2
224	A	746	224	ATACGCTGAGAATGGCGGCCCCGGACATCCATTCTGCCTTACTAGGAGATCCAGGATGNTTTGNAAAGAGAANTGGAACTCCCTTAGCAGAGGAAAAAAATCAGTTTGACTGCACAGGAGCTCCCAAGTTCACGCGTGTCGTCCCAAAGTTCAGCTGCATCACGAGATACTGGCAGGTACTCTGTCTCCTCTTCACCTGTTTTTGTTCCTAATTCGCCTGTGAGGTTACCTACTTCGCCCATCCTATACCGAGCAAGTTTGACAACAAACTCCCCTGAATCAAGCTTCAGAAGGTGCCAGAGTCCAACACAATCCAGGATAAGACCAAAGGAGGATAGGAAGTATGCTGGTATCGAACTCAACGATGAGATTGACACTGAGGTTGTGAATTCCATCAAG…	mitotic interactor and substrate of PLK1	3E-073	224	mitotic interactor and substrate of PLK1	1E-070	gi|1002573032	273	153	796	92	92	19	12	0	643	13	1	1	N	1307	FOR	Protobothrops mucrosquamatus	224	uncharacterized protein LOC107073102	0.38	gi|972213122	38.1	33	1948	58	61	2	14	0	1188	187	1	1	N		FOR	Polistes dominula	224	hypothetical protein GUITHDRAFT_141421	0.032
327	C	371	327	CATCATCCCACCTCTTAGTGGAGGTTAGCTCTAGGCCCATTTAGAGAAATAATGAGTGAAATTGAGGATGAACCCAAGGATGTGATTCAGTTGAAGTTTGAGAAGCTCTCATTAGACGAAGTAGCAGCACTGGTCATTTCTCCCTGTTGTGGAGCTGCATCTTTCTTTGTAGGCACTACAAGGAATAACTTTGAAGGGAGAAAAGTCATACAATTAGAATATGAAGCCTACACAACTATGGCAGAAGGTGAAACAAAAAAAAAAAAAAAAAAAAAAAAAAAAAACTGGGGGCCCCCCCCCCCCCCTCAAATTTAAAACCGAAAAAGTTTTTTGGGGGGGCCCCAATTTGGGCCCCTTTGGCCAATTTCCCC	molybdopterin synthase catalytic subunit	5E-032	327	molybdopterin synthase catalytic subunit	4E-029	gi|1002583549	134	78	155	84	84	51	12	0	1	52	1	1	N		FOR	Protobothrops mucrosquamatus	327	molybdopterin synthase catalytic subunit	4E-013	gi|939674808	75.9	66	448	50	77	15	33	0	77	43	1	1	N		FOR	Microplitis demolitor	327	molybdenum cofactor synthesis protein 2 large subunit	2E-010
161	T	671	161	TTCTGAACCGCAACTGCTCCTGGGCCCGTCGCAATTGCAAAGTAATCGCTAGCAGAGAAAGGCGATCTGTTTCGGGGCCTCCCCCGATCGGCGCATCGATGAGCTGCGAGGTCACTGTCCTATATTTTGCCAGAAGTGCTGAATTAGCAGGGCTGCGTACAGAGACAATTTCTGTGCCCCAACAGATAACCTCACTGCAGCTGTGGAGAGAAATTGTCAAGAGACGTTCCAGGTATGGTGACTTGTACCAGTAAACAATGCTTTTCTCATGCTCTTACTGTGCAAGGCTGTGCATTTGTGCTCCAGATTATACACTTAATTGCAACCTTAATGTCATGACATCCCATCAAGTAAAAAAGAACAAAAATGACATATTCTATCAACCACATCAAAAAAATA…	molybdopterin synthase sulfur carrier subunit-like	1E-017	161	molybdopterin synthase sulfur carrier subunit-like	5E-015	gi|1002583551	88.2	48	86	89	91	57	5	0	1	99	1	3	N		FOR	Protobothrops mucrosquamatus	161	protein espinas isoform X2	0.68	gi|907695436	37.0	86	808	30	40	11	61	6	26	303	1	3	N	2326	FOR	Stomoxys calcitrans	161	hypothetical protein AK88_04661	0.29
425	T	992	425	TGCTTTCATTCTTTTCTGAATGGAAGACAGTAAACAAGTCTAACAAAGACCCCCGCCTGTTCCCTCTTTNTTNTGGTGTCTCCCCTTAAAAGGACCCCCCTGCCCATGCGGGAGAANANCNAGAGGAACCGGCGCAGGCCGCAGGGCAAGAGAAAGCANCATCTACATGCAGTGTATATCTAGCTTACGCTTAAAACAAAACAGGAGAGTCTGTGAAGCCTCTAATTTCCCTAGGCTATAAGGATCTAGATGGGACGAAGCAAGCTGGATTGAATCCCAGTTACTCAGACCTTCATTACCTCCAGAGTGGATTACAACAATGCATTGAGGCCATATTTGAAGACAAACCTAAAAACTACAGCTGGTACAGAGTCTGCACTTTGACTAGTTTGAGCCAGT…	multimerin-2	1.9	425	RNA-directed DNA polymerase from mobile element jockey-like	0.27	gi|928056199	39.3	90	622	40	55	15	39	7	459	280	2	2	Y	1111	FOR	Austrofundulus limnaeus	425	tyrosine-protein kinase receptor Tie-1-like	0.49	gi|779989405	36.2	101	688	40	52	15	30	1	274	286	2	2	Y		FOR	Strongylocentrotus purpuratus	425	hypothetical protein GTHECHR3018 (nucleomorph)	2.2
433	A	915	433	AATCGGCCCATACGGCCGGGGCCGACTAAACAACTAACCACAAATATACTATGCCAAACAAACAAACCATTTGACATACTAAGTAGTTGCGATCGAACAGTTAAAAGTCACAACAAAGTACCGTAAGGGAACCACCATTAAGCAATAAACAGCAAAGACTAACCCTTGTACCTTTTGCATCATGGTTTAGCAAGTAATGCAAGACAAGAAGAATCACAGTCTTCCCCCCCGAAACCGAATGAGCTATTTTCAAGCAGTCTAACGGACGCACCCTTCTGTGTAGCAAAACAGTGGAAAGACTTAAAAATAGAGGTGAAACGCCTATCGAATTCGGAGATAGCTGGCTACCCCAAACAGAATCTAAGTTCTACTTTAGAATAGCCCATTAACCAATTAATA…	myb-binding protein 1A	0.45	433	hypothetical protein L345_17072; partial	0.010	gi|565297396	48.1	32	67	69	75	49	10	0	1	182	1	2	N	6.25	FOR	Ophiophagus hannah	433	mucin-2-like	0.017	gi|871215639	43.1	103	551	33	44	19	86	1	432	349	1	1	N	5825	FOR	Aplysia californica	433	hypothetical protein TTHERM_00189200	1.9
287	T	656	287	TATATTCACATACACTATCCTATGGTCAGGATGATCCTCCCACCTTTTATGGCCCCTCATAGGGGCAATACGGGCTGTAGCCCAAATCCTTTCCTATGAGCCAACCCTAGGACTGATTATCATCTCCATAACCATAATCTCAGGAAGCTACTCCCTATCCTCCTTCACAGAAGTACAAGAACACCTTTGACTCCTATTTGCATCCTGACCTTTAGCTATAATATGGTTTACCTCCACCCTGGCGGAAACCAACCGACCTCCCTTCGACTTAACAGAAGGCGAATCAGAGCTAGTATCTGGATTCAATCTAGAATTCTCAGCCGGACCCTTCGCCCTCCTATTCCTAGCTGAATACACCAACATCCTACTAATAAACACCCTTTCAGCTATAATGTTTCT…	NADH dehydrogenase subunit 1 (mitochondrion)	6E-091	287	NADH dehydrogenase subunit 1 (mitochondrion)	4E-089	gi|156878357	333	204	320	82	90	64	36	0	116	2	1	2	N	2451	FOR	Agkistrodon piscivorus	287	NADH dehydrogenase subunit 1 (mitochondrion)	2E-050	gi|821317894	201	204	323	53	71	63	96	6	118	11	1	2	N	2451	FOR	Holothuria scabra	287	NADH dehydrogenase subunit 1 (mitochondrion)	1E-037
431	A	911	431	AACCACAAATATACTATGCCAAACAAACAAACCGTTTGACCTCTCTGGAGTTGCGATCGAACAGTTAAAAGTCACAACAAAGTACCGTAAGGGAACCACCATTAAGCAATAAACAGCAAAGACTAACCCTTGTACTTTTTGCATCATGGTTTAGCAAGTAATGCAAGACAAGAAGAATCACAGTCTTCCCCCCCGAAACCGAATGAGCTATTTTCAAGCAGTCTAACGGACGCACCCTTCTGTGTAGCAAAACAGTGGAAAGACTTAAAAATAGAGGTGAAACGCCTATCGAATTCGGAGATAGCTGGCTACCCCAAACAGAATCTAAGTTCTACTTTAGAATAGCCCATTAACCAATTAATATCTAAAGATAGTCAATAGAGGTACAGCTCTACTGAC…	nebulin-related-anchoring protein	5.0	431	hypothetical protein L345_17072; partial	0.010	gi|565297396	48.1	32	67	69	75	49	10	0	1	146	2	2	Y	6.25	FOR	Ophiophagus hannah	431	uncharacterized protein Dwil_GK12266	10	gi|195421869	33.9	36	521	37	59	7	23	0	336	229	2	1	Y		FOR	Drosophila willistoni	431	hypothetical protein TGME49_010210	21
434	A	504	434	ACAAAATACTATGCCAAATTTCAAACCACNTGACATACTAAGTACCCTCACTAGGGCCCCTAAAAGTGAGAAGAAAGTAGTGTAAGGGACCTCTTTAAGAAGCACCAAACAGCAAAGACTAACCCTTGTACCTTTTGCATCATGGTTTAGCAAGTAATGCAAGACAAGAAGAATCACAGTCTTCCCCCCCGAAACCGAATGAGCTATTTTCAAGCAGTCTAGCGGACGCACCCTTCTGTGTAGCAAAACAGTGGAAAGACTTAAAAATAGAGGTGAAACGCCTATCGAATTCGGAGATAGCTGGCTACCCCAAACAGAATCTAAGTTCTACTTTAGAATAGCCCATTAACCAATTAATATCTAAAGATAGTCAATAGAGGTACAGCTCTACTGACCCAG…	nebulin-related-anchoring protein	2.3	434	hypothetical protein L345_17072; partial	0.003	gi|565297396	48.1	32	67	69	75	49	10	0	1	142	1	1	N	6.25	FOR	Ophiophagus hannah	434	uncharacterized protein Dwil_GK12266	2.8	gi|195421869	33.9	36	521	37	59	7	23	0	336	225	1	3	N		FOR	Drosophila willistoni	434	hypothetical protein DDB_G0274863	6.2
453	G	521	453	GGGGGCCGACTAACAACTAACCACAAATATACTATGCCAAACAACCTCTCTTTTTGGCATACTAAGTAGTTGCGATCAAACAGTTAAAAGCCCCATTAAAGTACCGTAAGGGAACCACCATTAAGCAATAAACAGCAAAGACTAACCCTTGTACCTTTTGCATCATGGTTTAGCAAGTAATGCAAGACAAGAAGAATCACAGTCTTCCCCCCCGAAACCGAATGAGCTATTTTCAAGCAGTCTAACGGACGCACCCTTCTGTGTAGCAAAACAGTGGAAAGACTTAAAAATAGAGGTGAAACGCCTATCGAATTCGGAGATAGCTGGCTACCCCAAACAGAGTCTAAGTTCTACTTTAGAATAGCCCATTAACCAATTAATATCTAAAGATAGTCAATA…	nebulin-related-anchoring protein	1.9	453	hypothetical protein L345_17072; partial	0.003	gi|565297396	48.1	32	67	69	75	49	10	0	1	165	1	3	N	6.25	FOR	Ophiophagus hannah	453	uncharacterized protein Dwil_GK12266	2.4	gi|195421869	34.3	36	521	37	62	7	23	0	336	248	1	2	N		FOR	Drosophila willistoni	453	hypothetical protein	9.0
266	C	994	266	CAGTTGGGAAAGAGTTTGTGGGGTGATGGAGGAGCCTTTCACACCCGGCGAGTTCTATGCTGAGAATTTTCTTTCCAAAGATTATCCGGAAACGTATTATAAAGTTAACCTTGATGCTGATGATCAGCTTGTAACCTTTTTCCTGAAAGGGGCCCACAGGGCATTCACCATAGATGGCATCAAGGGAGATACCCTGATTGACATTGGCACCGGCCCAACCATCCACCAGTTCTTCTCTGCCTGCGAGTCCTTCCGGGAGATCATAGCTACCGATTACACCGACCAGAACCGAGAGGAAGTGCAGCGATGGCTGAAGAAGGAACCTGGGGCTTTCGACTGGACGCCCATTGTCAAATACGTCTGTGAGTTGGAGGGAGACAGGGAAAAATGGCCAGAGAA…	nicotinamide N-methyltransferase-like	1E-140	266	nicotinamide N-methyltransferase-like	1E-137	gi|1002578290	496	259	260	90	95	100	25	0	1	26	1	2	N		FOR	Protobothrops mucrosquamatus	266	indolethylamine N-methyltransferase-like	4E-045	gi|291224697	184	226	259	39	59	88	138	2	2	32	1	2	N		FOR	Saccoglossus kowalevskii	266	PEK protein kinase	0.57
212	A	286	212	AAAATTTTCATTCAAAAGAAGAGGCGCGCCCTCATATGAAAAATGACTCCTGAAGTGGGGAAGGTTTAAATGGTTTTCATGTTTGTTGATTCCCGCCCTGGCGGGCCTGATGTCTTGAGTTTTTTTGAAAAAAAAAAAAGAGAATATTATTATAAAAAACAGGTCTGTGGGTTTCTTTCTTTCTTTTAGGAGGGGTGGCCTGCGCAGACACGACCGAATTTATGTTTCTGGCCCCCCGCGCGCGTTTTTACGGTAATTTTCTCGGCGCATATTCACAAATAAGGGG	N-sulphoglucosamine sulphohydrolase	4.1	212	hypothetical protein	48	gi|950055278	26.9	44	79	66	73	57	5	0	3	75	2	-2	Y		REV	Listeria monocytogenes	212	hypothetical protein T265_05967	12	gi|684389448	31.2	51	1314	36	48	4	33	2	69	98	1	-1	N		REV	Opisthorchis viverrini	212	hypothetical protein SAMD00019534_123990	0.79
151	A	349	151	AAAAAAAAAAAAAAAAACTGCGCCCTCGCCATCATCAGATCACAGCTAGCTGGCCCATTCAGTCTTGCCATCCCTAATATCTATAATTCTGCCGCTTTAACTCTGACGGAACCTGCTACCACTATCCTTGCGCCTCCCTTCCAGTGGTATACGAAGGCCCCATCCCTCCACATGCCACCGATGCATGAATGAACTATTTTGTAATCCGTATTTGTATCACTCTTTACATAGCGATCGCATCCTAAATAAATAACGATGGTGATGTTCATTGACAATCAATAAACTGATCACCAAGCGAACGCACAGCAGCATCTGACTCCTATAGTTTGGCAGGCTAAATATGACTAAG	olfactory receptor 1009-like	1.8	151	hypothetical protein STCU_10531	19	gi|528211672	35.4	68	1436	30	46	5	48	0	1195	53	1	2	N	4412	FOR	Strigomonas culicis	151	GD22225	4.2	gi|195578333	32.7	30	804	51	64	4	15	2	1	100	1	-2	N		REV	Drosophila simulans	151	conserved hypothetical protein	5.0
253	G	651	253	GCANTGAAGATCAACTTATGTCGACGAAAATTANTAGGTCGATCATGCGGACCACAAGCGGAACACACACAGTGCAATTCATTGTGTGCATTCCTCAATGATACCTTCATTGCCGCAATGTCTATGAGAGAGCGCGAGAAAGAAGAAATTAATGAGAGAAAAGAACACAAAAATTTGTGTGGGGGTTCTTCTCCTGGGTTCCAGGCTCAACCTTTATAGAATTTCTCGCGCAAGAAATATATTTCTCTCTCCCCGCCGCGCCATTATATGGGCTCCAATATTTCGCCGGGATTCTCTCCACACATAATAGGGGACGCGCGTTAATACAAAGAGGAANANTNTCNNCTCCTTCTTTGCGGCGGCGTGGGTGATGTAATATTTTTTTTACATAGGCAATAT…	olfactory receptor 11A1-like	1.0	253	hypothetical protein	2.3	gi|919178666	39.3	51	94	44	53	55	29	3	18	478	1	1	N		FOR	Methanosarcina sp. 2.H.A.1B.4	253	NADH dehydrogenase subunit 5 (mitochondrion)	1.9	gi|594448681	35.4	71	544	34	47	13	47	5	383	425	1	2	N		FOR	Aleuroglyphus ovatus	253	hypothetical protein	0.61
374	C	618	374	CTACATTTTATGTTCGGCTTTACTATACTCTGTGCTACTTTTGCCCACTCATTAATAACGTTTCTGCCTTCCTTGCATCAGACTTCATCTAATGTGTTTATATATATGGAACATACATATATTTATTTATATGCCATCCATCTTACTATCAAGTGACTCTTTCATGGCGTGACTCATGTCTCACAAACTTTACTTGGGCCATTGATACTCCATAATAGTACCTAATATCTGATTATTTTTAATCATTGCTGCTGTAAATAGCAACATTTTATTTTTAAATTTTTAAGTATTTCTTGATAGAAGTCAGAAGCAAAAGATTTCTAAAATATATTGAACAGTAAAGCTAAATATTAAATGTAAACATGTCTTCTAAAATATATCTGAAAGTAGACAGATAGT…	olfactory receptor 14A16-like	1.5	374	LOW QUALITY PROTEIN: zona pellucida sperm-binding protein 3 receptor-like	2.5	gi|694891937	38.9	38	606	42	57	6	23	0	367	93	1	3	N		FOR	Pan troglodytes	374	probable G-protein coupled receptor No9	0.57	gi|908421406	37.0	74	249	29	46	30	54	1	81	12	1	3	N	4054	FOR	Biomphalaria glabrata	374	SecY-independent transporter protein (mitochondrion)	2.7
65	G	329	65	GGGGAGAGGAAGGTGAAAGCAACTAAAGAACTTTNATCGCATGATAACCGCAGATTGATTTGCCCATGACATAAATACAAAAAAAAAAAAACTGCGCCCTCGCCCTCATCAATCACAGCATCTGCGCCTTCAGTCCTGCATCCCTAATGATCAACTTCTGGCTCTTTACCTCTGACGAACTGCTACCATATCGCTGACATCCTTCCATGGATACAAAGCCCCTCCCTCCAATGCCACGAGCATGAATGACTTTTTTGAATCCTAATTTATCGTCTTTACAAAGCAATCCATCTAAATAAAAACAAAGTATGTTCTTGAAATCTTAAACT	olfactory receptor 14A16-like	0.48	65	hydroxymethylglutaryl-coenzyme A reductase	14	gi|587731135	35.8	67	385	30	54	18	47	3	187	128	1	-2	N		REV	Fusarium oxysporum f. sp. pisi HDV247	65	uncharacterized protein LOC105619501	7.2	gi|801386203	32.0	74	736	32	50	10	51	4	354	23	1	2	N	2703	FOR	Atta cephalotes	65	hypothetical protein DQ04_05351020	1.3
342	G	271	342	GGGGAGAGTCTTGAAAAGGGGCTATTTTAGGCTTTAATTGGATGGAGTCTGCCCTCCCGAAGAACCTTAATGGGCTTTCAACTAATTATTAAATGCCTTTTTAAGCATCCCATTGCATTTTTTTATAATTAGCCATCCCTCTTGCTGTTCTTGCCAGAAAATACCTATTTTCAAAAAGAAGCAAGCATGTAAAATACAGACATGTGAGACAAATAAAGGATTTTTTTTCACTTTCAAAAAAAAAAAAAAAAAAAAAAAAAAAAAAACATGT	olfactory receptor 52R1-like	0.80	342	cation channel family protein	25	gi|678322272	35.0	39	1110	32	67	4	27	0	286	97	1	-2	N		REV	Stylonychia lemnae	342	uncharacterized protein LOC101237452	16	gi|828224642	30.8	41	191	34	56	22	29	0	9	89	1	2	N		FOR	Hydra vulgaris	342	predicted protein	8.8
311	A	462	311	AGTTATCACCTTTTTAAGGAAGGGAAANAANATTAAGGAATAAANAGNAAAGAATAAAGATTGTAAGTTTTGGATTATGGTTTAGTAAGTTATGGAAGAAAAGAAGAATTACAGTCTTTCCCCCCGAAAGCGAATGAGGTATTTTGAAGCAGTCTAACGGAAGCACCCTTTTGTGTAGCAAAACAGTGGAAAGAATTAAAAATAGAGGTGAAACGCCTATTGAATTCGGAGATAGGTGGGTACCCCAAAATGAATCTAAGTTTTACTTTGGAATAGACCATTTACCAATTAATTTTTTAAGATTGTTAATTATGGTACAGCTTTACTGTTTTTTTTTTTTACCTGGATTTGTAAGGAAACCATTCTTTGTTTGGGGGGAGGGCCTTCAGCCGGCCCCCA…	olfactory receptor 5B12-like	1.1	311	hypothetical protein CBC_0390	3.7	gi|169294153	37.7	62	78	33	49	81	42	7	16	108	1	-2	N		REV	Clostridium botulinum C str. Eklund	311	AMOP domain protein	4.7	gi|915234652	32.7	43	1339	40	48	3	28	0	383	237	1	3	N		FOR	Necator americanus	311	hypothetical protein DDB_G0274863	4.8
191	C	707	191	CGGAACCTGTAGAAAGAGCTGTGGAAAGATTTTTTGACCCTTTTTGTGTCCCGGGTATCAACCCTGTATCAAATCTGTGCGGTGCTTGCTCTGGAAAATGTGACTGGAATGACCCCTTTGTTGGATATGCAGGAGCTTATCAGTGTCTGAAGTCTGGAAAAGGAGATGTGGCTTTTGTGAATGAGGCAATCGTATTAGCTGATAGTCCAGCAGAAAGAAGCATGTATGAGTTACTTTGTCTTGATGGCACCACAAAGCCTGTTGAACAATATGAATCCTGTAACTTGGCTAGAGTGTCGTCTCATGCTGTGGTGGCACGAACTACGGGTGGCCGGGCAGACAAAATCTGGGCACTCCTCTCTTATGCGCTGGAACAGAACAAGCAAGACCAATCAAGGT…	ovotransferrin-like	6E-092	191	ovotransferrin-like	2E-089	gi|1002601254	335	525	710	74	81	74	56	1	168	3	2	3	N	.19	FOR	Protobothrops mucrosquamatus	191	melanotransferrin-like	1E-021	gi|957827556	105	564	760	37	50	74	128	31	169	9	2	3	N		FOR	Priapulus caudatus	191	hypothetical protein SARC_01957	0.038
345	G	866	345	GTACTTTGATCATTCTTCACAGAAAGCTGTGCGCCAGGAGCACCTCCTGAGTCTCCCTCTTGCAAACTGTGCAAAGGCAGCGGTGGTGAAGGTACCCTCCAACAGAAACACAAGTGTAAACCTAACAGCAATGAAATATACTATGGTTATAAAGGTGCTCTTCGATGCTTGATTGAAGCAGGAGATGTGGCTTTTGTTAAACATACCACCATCACTGAGGTCACAGAAGGTGAGAACAAACCTGCTTGGGCAAGTGGCTTAACGTCTTCTGATTTTGTTCTTCTGAACCTACATGGTGAACGATGTCCTCATGATGAATATCGTACCTGTCACTTGGCCCAAGTTTGCAATCATGCAGTAGTATCAAGACCTGAAAAAGCAGAAGTGGTTCAAAAGTTG…	ovotransferrin-like	1E-107	345	ovotransferrin-like	1E-104	gi|1002601254	386	533	710	86	92	75	28	0	177	13	2	1	N		FOR	Protobothrops mucrosquamatus	345	hypothetical protein TRIADDRAFT_52263	2E-033	gi|195996497	145	562	754	43	55	75	127	24	166	10	2	1	N		FOR	Trichoplax adhaerens	345	hypothetical protein SARC_07783	0.001
201	C	674	201	CTGAGGGTGGGTTTCCTGCCCGTTCTTTGCCCAACAAAAAGGCCCTTTTTTCTTGTCTCACCAGTATCTCTGCCTGGGTGGAAATGATGTTTAGATGACCTTGACCCTTCAACAGTCCCATTTAGCCCGATCAACAGGCCGGGGTCTTTCTTGGGTTGCACTGAAGAATACATTTTGGCAACGATTTTCATTTTGGTCAGTAGCTGGTTGTTGGGATTCATGTGGGATGGGTGCCAGGGAAATGTCTGAAGAGGAGGCAAAAGGAATCGTTTGGAAGGCAAGGGATAGCAGCAGTGGCTTACAAGAAGGATCAGTAAAATGAAACTCTCATCTTCCTGTGTGTTAGCAGGCATGTGTGGAGGGTGATGGTGGATCTAGATGCTGTTCCTCAGCATGGAG…	PDZ domain-containing protein 2	3.1	201	predicted protein	3.2	gi|219124797	38.9	48	1321	51	55	4	24	0	1122	438	1	3	N	4167	FOR	Phaeodactylum tricornutum CCAP 1055/1	201	hypothetical protein T265_03004	5.8	gi|684377219	33.9	47	345	41	54	14	28	5	154	165	1	-1	N		REV	Opisthorchis viverrini	201	predicted protein	0.076
309	C	333	309	CATAGTGAGGAAAATGGAGAGTTTTGGCTCAAACCCCCAACCCTGGGCCAGAAGATCATCATCTCTGATTGTGGAGATCTCCTTTAACATTCTTGTTGTCTTAACCAATCGACCATTCCTTCTGTAGCTGGGGTTAGTCCCCTCTGAATCTTTATGCTCCTGACTTACTGCTGCGTTTCTATTGGGTTTCGATTTCTGCTCCCTCACAAGTCCAGCTGGACTGAAGATAAAAATTTGTTTTCAAAATGAAATAAAACAAGTTAAACCAGGAAAAAAAAAAAAAAAAAAAAAAAAAAAGAAAAAAAAAAAAAAAAAAAAAAAAAAAAAACATGT	peptidyl-prolyl cis-trans isomerase A	2.7	309	hypothetical protein PHAVU_008G291400g	14	gi|593570359	35.8	54	561	34	54	10	36	0	170	7	1	-1	N		REV	Phaseolus vulgaris	309	uncharacterized protein LOC754774 isoform X4	1.4	gi|780159428	34.3	53	1934	29	57	3	38	0	624	55	1	-1	N		REV	Strongylocentrotus purpuratus	309	tyrosine kinase-like protein; putative	1.8
85	C	822	85	CCCCCCTTTTTAATAAGAGGGACGAATAAAAAGATTGGATAAATAAGAATTAATTCCCACAACCTGTTTAATATAACTAAATATTGAACAAATTGATATAATGATGATATAATTTTAATAAGTTCATCTCCAGAATGGTTCTATACATTCTTGAATTTTAGCTTGAATTTTCTTTTAAGTTTTGAATATTATATATTTCTCCTGAAAAAGCATTCTTGTATATTTATTTTTCTAATTTTTTAGGGGAGACAGAAGGTTTGAAAAAACAGGCAGAAAAGAACCAGGTATGTAGGATCTTTTCTCTAAACTTTAGAGGTATAATAGTCGATACTGTCCGTAGTCATTATTTGAATTAACATATTTGAATGTGAAATTATCCAACCCAGGAATACAGTTTCC…	PERQ amino acid-rich with GYF domain-containing protein 2	0.39	85	zinc finger CW-type PWWP domain protein 2	5.0	gi|556760752	38.9	72	485	34	54	15	48	5	245	184	1	-1	N	2778	REV	Pantholops hodgsonii	85	receptor-type tyrosine-protein phosphatase delta-like	19	gi|761912854	32.7	76	858	24	48	9	58	6	393	130	1	-1	N	3947	REV	Amphimedon queenslandica	85	hypothetical protein; partial	2.1
197	A	860	197	ATTATTTTAAACTTGTTAATTTGAAGATGAGAGGCCTGCACCCTCACCCCCCGGCCAGCCAGCATGCTAGATTACACCATCCAGAGTGTCCTTTTGTAGATTAATAAATATTTCATTCACTGTTGCAAAACAGTGAGCTATGGAGTAAAACTAAAACAATTTGTTTATTCAGTACAGGTATATCCCATCTTTCTTTCAAGAGTTCATGGCTGTTTACATGGGAATCTCCAAAATATCTCTACAAGAGCACCCCATGAATTAGGCTGGGCTAAGAGAAATAGGAGTAATTTCCCCAAAGTTACCCAGAGATTTTCCAAAACTGAAAATGGTCTTGTACCCAGGCTCAGTCCAACCCTTTAATCACTATTACAGGATGACATCAGAATTTCTAGAATTGGC…	PH-interacting protein	1.2	197	glycoside hydrolase	4.2	gi|670495531	39.3	73	520	32	50	14	51	0	395	221	1	2	N	1.37	FOR	Arenibacter algicola	197	polypeptide N-acetylgalactosaminyltransferase 1	3.2	gi|817189568	35.4	29	600	48	60	5	17	0	57	247	1	1	N		FOR	Orussus abietinus	197	hypothetical protein HAN_3g411 (nucleomorph)	4.5
192	A	1090	192	AAAAGGGGGCAGGCATTGCATTCGGCCGGGTAACAAGTAATTTTGAATGATAACTCTCAGTTTATTCTCAGCCTCGGATTTTTCAGAATAGGGGCCCTTTTTTTTCTGTTCGTTCTNCTCCTCCCTCCTTTTAAAAGTCCTAAAGCTGTAAGACTTTAGTTAGAATGGGTTCGGGGGAGGAGATAACTTTTTTTTCTTAAGATCAATTAATTATTACTGTTGACTTGGCTGTAGATTTTAAGACTCTTTTTAATTGTGTGCAACCAACTTAGGAAATCCAGTCTGTTCTGTCGATTTGGTTTGGAAGAGGGGATCTCCAGCAGGTTAAAAACAAAAAAAGCAGCATAATTTAGAGATTATAGCTGTTGATTTGATCTGCCCCATCATAGTACAAGAAAT…	phosphatidylinositol 4-phosphate 3-kinase C2 domain-containing subunit beta	2.1	192	Leucyl-tRNA synthetase	0.26	gi|954693718	43.9	101	365	33	42	28	91	3	229	655	1	1	N	6931	FOR	Candidatus Nasuia deltocephalinicola	192	NADH dehydrogenase subunit 5 (mitochondrion)	10	gi|699256570	34.3	110	495	25	37	22	111	4	379	655	1	1	N	7273	FOR	Aphelenchoides besseyi	192	hypothetical protein HAN_1g42 (nucleomorph)	0.38
245	G	774	245	GGAGGGGGGGAGCATAGGTGACTGAGTTGAGTTCTACCAACATGAGGGCTGCTGGATTTCTTGTCTTCTGTCTTTTCTCTTCAATCTTATCAACAGTGACTTCTCTGAGGTGTCAGACATGTGTTGCCCCTATAAATGAATGTGAAGGAGAAAATGTGAAGGTGGAGGAATGCAAAGAAGATGAAGAATTTTGTTCTACTGTAGTTTGTAATGCTACTACAACCAAGCATCCCGTGAATTTAGTTATCAAGGAATGCGCAAAACGTGAGCAGTGTTTCAATGGCTTCTTCAGCACCACAGTAATAGATGGTAGATTTGAACTGTTAAAAGCTAACTGTTGCCAGACTGATGTCTGTAATGCAGAACCACTACAGTTGGAAAAGTATGAAGAGTTTCAAC…	phospholipase A2 inhibitor and Ly6/PLAUR domain-containing protein-like isoform	6E-072	245	phospholipase A2 inhibitor IV	1E-109	gi|344925809	400	213	214	86	92	100	29	0	1	42	1	3	N		FOR	Protobothrops flavoviridis	245	toxin S6C6	0.062	gi|913305711	40.8	94	114	26	37	83	84	7	1	42	1	3	N		FOR	Amyelois transitella	245	hypothetical protein (macronuclear)	0.003
405	T	870	405	TGGTTTCAGCAGAATCCAGAACTTCACTGAGGTCAACTTCTCCAGTCCAGCAGTGATCCTCACCAAAGAGCCATGAAATCTCTACACACCATCTGCCTTCTTTTCATTTTCATAGCCAGAGGAAACTCTCGCTCATGTGACTTTTGTCACAACATAGGAAAAGATTGCGATGGTTACCAACAGGAATGTTCCTCTCCAGAAGATGTATGTGGCAAGGTCTTCCTGGAGATTTCATCAGCATCGCTGTCAGTCCGAACTGTGCATAAGAACTGTTTCTCATCCAGCATCTGCAAACTTGGGCAAATTGATGTAAATATTGGGCATCACTCATATATAAGAGGAAGAATCAATTGCTGTGAGAAAGAACCGTGTGAAGACCAACCGTTTCCGGGACTGCCC…	Phospholipase A2 inhibitor LNF2; AltName: Full=gamma-PLI; Flags: Precursor	1E-115	405	gamma-phospholipase A2 inhibitor	1E-116	gi|157885068	423	199	200	98	98	100	4	0	1	73	1	1	N		FOR	Bothrops jararaca	405	predicted protein	0.85	gi|156382577	37.4	99	153	25	41	65	83	4	1	73	1	1	N		FOR	Nematostella vectensis	405	hypothetical protein GUITHDRAFT_146836	0.46
407	G	1001	407	GTCTTCTAGCTGTCCTACAAAAAGGAAACACAAAGGGAGGAAGACCTGTGCCCGTTGAATGATAGCATCTGGTAATCTCTGAGAAAAATTGCTGGCTGCTTCTTCTTGAAGCTCTACATATTTTCATCCAGATTGACCTGGGCATCAATCACCTTGTTCTCCACCATGAAGTCCTTCTTATTCTGTTGCCTCTTCGGCACTTTCTTAGCTACAGGCATGTGTATTGAGTGTGAAGTTTGTCTGCTGCCTGGCAAGACATGTAACGGCTCGTTGATGACCTGTAAAGATAATGAAGATACTTGTGTGATGTCTCAAACTGAACTGATAAGAGCCCCTCTATCCTTCACTTTCACTTCCAAAATGTGCAGCACGTCTGATACCTGCCATCTTAACTACGTG…	phospholipase A2 inhibitor subunit gamma B-like	7E-099	407	phospholipase A2 inhibitor	2E-097	gi|302698908	363	198	200	82	89	100	35	0	1	166	1	1	N		FOR	Protobothrops elegans	407	uncharacterized protein LOC106062633; partial	0.011	gi|908432600	43.9	99	130	32	46	77	72	13	12	187	1	1	N		FOR	Biomphalaria glabrata	407	hypothetical protein EIN_518090; partial	0.001
300	G	409	300	GGGGGGAGTTACCTTTGGGGTTTCTTTTTCCCCCCGGGGGGGCAGCATCGCTACGCCGGGGCTCGGGAGACCGAATAGGCTGTTGGAGCCTGTGTGAAAGCAGATCACCCTGATGCTGGCACTCTACATCCTGTGATGACAACCTCTTAGTCTTGTGTGAGTTTTATTTCATATTATGAGAAGGAAGACCGGCATGCTCTGCTGAAGAGAGGAGCTACCGAAGACATAACAAGCCGAACGCAACCCAACCAAATCAGGAGACGTCAAAATGTAGAGCACCTACACCTGATCCCGCTTGCCTTTAGAATATTCCAGAATGTTCAATAAAAGCATGAAGCAAATATCAAAAAAAAAAAAAAAAAAAAAAAACAAAAAAAAAAAAAAAAAAAAAAAAAAAAA…	Phospholipase A2 inhibitor; Short=alpha-PLI; Flags: Precursor	1E-006	300	Phospholipase A2 inhibitor clone 06/08; Short=alpha-PLI; Flags: Precursor	7E-004	gi|218546740	48.1	38	166	95	100	23	1	0	128	61	2	3	Y		FOR	Bothrops neuwiedi	300	uncharacterized protein Dere_GG18895	5.6	gi|968013148	32.3	59	618	30	48	10	42	11	529	2	1	-1	N		REV	Drosophila erecta	300	hypothetical protein PTSG_05526	2.3
84	T	839	84	TGTGGGATCGCTCCAATGAACCAGTCGTCATGCCCCCTTGTCGGGGGGAAAGCTGTGCTACAAATCTCAGAGGAGGGAGTACAAGGAGCTGCCGCAACAGCAGTCAGCCTAGCACGTATAGCCACAATGTTTGAAGTGCAACAGCCATTCCTCTTTTTGATTATGGGGGGTCAAAGAGTCCCAATCTTTCTGGGACGGGTCACCGATCCACTGTTTTTTTAATTTTTCCATGTCGTCCCAACTTCCATTTGTGGGACAAAGCCAGCTTGCAAATTTCCCTAGTACAACCTAAAAATATAGGCAGGAGATTTTTGGAACCGTGATTCCATGTAACACATTTATATAGCCTCTTCTTTTTGCTTCCATTAAAAGGTTCTGTTATTTTTATCTTTTTTAAAA…	plasma protease C1 inhibitor isoform X1	8E-023	84	plasma protease C1 inhibitor isoform X2	3E-020	gi|1002594299	105	70	518	80	81	14	14	0	446	1	1	1	N		FOR	Protobothrops mucrosquamatus	84	antichymotrypsin-2-like isoform X1	3E-004	gi|642912936	48.5	59	396	46	60	15	32	6	330	49	1	1	N		FOR	Tribolium castaneum	84	leukocyte elastase inhibitor	2E-004
18	A	263	18	AAAATAGAAAGATATACCTATGTGAAAATAGAAAGCTGAGATTAAGACACCTCAAGATTAACAGACCTGAACAACTGCGTTAGTGATGTGGTAGAGAGAAAGAGGCACATTCGGCGATGTGGAAAACCTAATTGATGGCAGATTTTGCTCATACTAGATAAGATGTAATATATATATCTTTGGACCAGATCCAAGTTCTTTTTTATATGTGTGGAGTGTNTAGAAGCTGTTCCGGGGAAGAAGTACGCTAATTTTTTTTTTTT	podocan-like protein 1	4.0	18	Clathrin heavy chain	70	gi|685835331	33.5	51	946	25	51	5	39	0	594	51	1	-1	N		REV	Strongyloides ratti	18	uncharacterized protein LOC106688982 isoform X3	7.2	gi|939690445	32.0	25	367	42	73	7	15	0	44	183	1	-1	N		REV	Halyomorpha halys	18	serine/threonine protein kinase	5.0
67	T	794	67	TCTGGTAGCAATGGTACGACTATTTCGTTCTCTTAGCAACTTGGTTCCCCACCCGGGACCCCTTGACATTAGAGGGGTAAAGNAAGNTTTTCCCCTATTGAAGAACCTTGGCTGATGCTCTTGGCTTTCGAAGTTCTAAGTGAGCATGCAGCTATTTCTCCTCTTAAGAATAGAGATGCTGATTGTACTTGATGAAAAATGTCTTGGGGAGAATTTGTGATCCATCTCTAGCAAGCTAAGACAGATAGAAGCCTTTGAATAGCCCGCCTCTTCTGTACTAGATCAGACTGAAGTGTGAAATTGGTGCAGCTAAGCTGGTTTTCAGGTAGAGGATGTAACTTGGTGAAGATGCTTGTACTGCTTACTTTATATAGCATCCTATGCATTCCATTGAAGGAT…	POU domain; class 6; transcription factor 2 isoform X1	2.4	67	hypothetical protein ChreCp059	51	gi|41179058	35.4	170	1995	19	45	9	142	5	1052	183	1	-1	N	1765	REV	Chlamydomonas reinhardtii	67	PAB-dependent poly(A)-specific ribonuclease subunit PAN2 isoform X2	6.1	gi|759046064	34.3	47	1321	35	60	4	31	0	1273	447	1	-1	N		REV	Cerapachys biroi	67	ubiquitination-mediated degradation component	5.7
394	G	1039	394	GGGGACCCAAAAAAGCTCATTTAGCGNGGAAANCCCGNCNCCGCCCCACACCTGACCCCCCACCATGTGGTGGAGTGGTNTAATNNTGCCCTCTAAAAGACCCCCCCCCAACTNCCAGCCANCCGAAGCCCTCCGCAGGGGCCAAGTCCCACCCAACCCCGAAGTTGCACCGACCGCCTTCCTTCATGTGGAAGATGCCCAGTTTCCTATCCAGTGCGACTGGTTCCGAGGCAATGGCGTGAACAGGAACAGACAGATCTTGAAAATGGAATAGAATCGGATCACTGCGAGAGGGCCAGCCTACACAGGACGGGAAGATCTGTGGAGAGGGTGCTCCTTACAGATCCAAAATGTCCAGGCCTCTGATTCTGGACCTTACACGCTTTCGATGTTGGAATT…	pregnancy-specific beta-1-glycoprotein 11-like	5E-034	394	pregnancy-specific beta-1-glycoprotein 11-like	2E-031	gi|602654975	143	127	128	54	69	100	58	0	1	65	1	2	N	.787	FOR	Python bivittatus	394	uncharacterized protein Dana_GF20626; isoform C	7E-008	gi|964091918	61.2	239	1923	35	44	12	84	5	1548	664	13	1	Y	.837	FOR	Drosophila ananassae	394	predicted protein; partial	2E-009
110	C	761	110	CCCCTTTTGGACTTGGATACCCCCTTTTTAAATTGCCGATCCATTGTGTTTTACTTCATCTTTTCCTCCTTCAAAGGTGGAATAATCTGGCCATTTTTGCATACCCAAGACATGTACTTTGTATTTGTTCAGTTGCTGTCCAGCGGCTCTGCTTGGTTTGCCATAATCGTCATAGTTGTCACTTGCTTATTTCTTGATGTCTTGAAAAAAGTGTTTTACAGACATTTACAGCCCACAAGTACAGAAAAAGTCCAGCTTACTAAGACAGGTCCAGGTGTCAACTGCTTGGAGTCCATGTGTTGCTTCTCCGATGGAGAACCAGCCTGCACATCTTTTAGAAGAATGCTGGAGCGAATAATGGGACGATGCAACCCCACCCGAGTCAACAGATCCTGGAGC…	probable phospholipid-transporting ATPase IF	4E-075	110	probable phospholipid-transporting ATPase IF	1E-072	gi|1002597815	279	146	182	90	94	81	14	0	36	25	1	1	N		FOR	Protobothrops mucrosquamatus	110	hypothetical protein TRIADDRAFT_56098	3E-004	gi|196003754	48.5	67	1151	28	62	6	54	2	1023	40	1	1	N		FOR	Trichoplax adhaerens	110	hypothetical protein (macronuclear)	0.019
54	G	700	54	GGCTTCAAATAAGTTCCCGAAGCTACGTCTCTAACAATGTGAATCCTAGGACCAGCCTCCCCCGTCCCCCAAGTATACCATTCTCACAGAGCAGGAATTAAAAGAAAACAAACATAAAAATCCAAGAACATTGTTTTTATGTTTATGTTTATGTTTATTCGCACTTATATGCCGCCCCTCTCCGAAGACCCGGGGCGGCTCACAACAAAAACACAACAATTTAAAATCAACCACATTCATACCCCACACAAACACAATCAATTCACAAGCACTGATGGCGGGACACTCTTAGGGCTGAGGGGCAAAGCTCAGCTCATATGCCCCGAGCCTGTCGGCATAGATGTGTCTTCAGCCCTTTCCGGAAAGCTAGGAGGGAGGAAGCAGTACGAACCTCCGAGG…	proprotein convertase subtilisin/kexin type 5	0.007	54	CR1-3	2E-009	gi|300218775	69.7	79	874	42	60	9	48	0	789	338	1	-1	N	1266	REV	Lycodichthys dearborni	54	uncharacterized protein LOC585101	5E-007	gi|390363834	57.4	76	849	43	54	9	46	2	770	338	1	-1	N	1316	REV	Strongylocentrotus purpuratus	54	serine/threonine protein kinase	2.0
205	C	951	205	CGATCTGTGTGCTGTATGAGGCCACACCAGCAGGAGCCCCCACCCCGAGCTCCTGCCTGCAAATGGTAGACAGTCGAATAAGCTCTTTTGAAGAACTCCTCTTGGGCAGAACCAGCCCCTCAAAGAGCTACGAGATGATGACTGTATCAGGTTAAGATAATAGCCTGTGGATGGATCATCATAGAATGGATGGATAAATTTGGTTTTTACTTTGGGTGGGCTCCTCTGGGGATGGATTACGGAATTTAAACCATGTCACAGCTGTGAAGACCTGGCACAACATAGAATGGTAAACTTGATTTGATAATGGCAGTGCCATAGTTTCGACAGTACCTTTCAGTGATTTAATAGCCTGTGAGTATAGATGATTGCTTGATTTCCTAATGCCTGAAGTTGTCC…	protein BTG1	4E-015	205	B-cell translocation gene 1; anti-proliferative; isoform CRA_a; partial	7E-020	gi|119617872	73.9	79	200	59	64	40	31	1	121	3	2	3	Y	2532	FOR	Homo sapiens	205	uncharacterized protein LOC664262	6.4	gi|642913474	34.7	70	765	31	45	9	50	2	197	34	1	-1	N		REV	Tribolium castaneum	205	proteasome activator subunit	13
26	T	630	26	TTCCATTCCACTCTATTCTTGTGATGGGTCTTATGATGGGTCAGGTGTCAGTCATCAGTGAGAGGCTTCTAATGGGTCTTGTGAGGTGGAGCAATTCCATCAACAGGCACATTGACCTACAACCAGCCTATGAACTCCTCAGAATCCAAATCAACCACAAAGCCAACCGGAGAGAGCACTGACCTTCAACCAGCCCATGTAAGCCCCCCTGAGGTTCACCTCCCAATGACCCTGACCTTATGTAACCTCCCCATCTCAAAGCCCATCACAAGACCCTCTCTTGACACACCCACACCTGAACCCTTGTAAACACTTGGCACTGACATCCTCTGAATTCCGTTGAAGATGTTGCCTAGCCTGGTGGTGAAATGTTCGGAAACCAACCCATAAGCTGAGAGA…	protein NPAT	0.56	26	hypothetical protein UMAG_01082	0.14	gi|758973973	43.1	142	333	28	45	43	106	7	35	85	1	1	N	2113	FOR	Ustilago maydis 521	26	putative mediator of RNA polymerase II transcription subunit 26	0.092	gi|939638162	39.7	50	222	36	50	23	36	0	17	136	1	1	N		FOR	Halyomorpha halys	26	hypothetical protein DFA_00096	0.088
289	A	702	289	ATGTTTATGATAAAAAAAGTTGAGNTGGTGAGCCCTCCCATATGAACAAGTTTTCTCTCTGTTGGTCTCACGCAGGCCTCTCACAGCCTCTTCTAGCTTGGTATAAGGATGCTGTCCTCATCAGCCAACAAGTTCATCCTCGTTACACGGTGCTACTCAACGGGACTCTTCAGATTCGGAGAGCACAGCCGGAAGATTCTGGAATCTTTCAATGTTTTGCAAGGAATGAGGTTGGCGAGATAGAGAACCATACCTACCTTGAGGTCACCAATGTGGCACCCACGTTCTCCTGGCCCCCGGCAGATGCCACCATCACCGAAGGGATGAGTGCCATGTTAAGATGTGAAGTTTCTGGAGGCCCAAAGCCCACCATTGCATGGAAAAGGGGTACATGCTTAC…	protein sidekick-1	9E-070	289	protein sidekick-1	3E-067	gi|1002592426	261	214	2080	70	74	10	56	0	316	72	2	3	N	1869	FOR	Protobothrops mucrosquamatus	289	protein sidekick-1-like	3E-017	gi|957832481	91.3	426	490	31	45	87	136	6	40	72	5	3	N	.939	FOR	Priapulus caudatus	289	hypothetical protein; conserved	0.54
316	A	904	316	ATACTAATAAATCAAATTCAGGGTTTATGGATATAGTGCCCTTTAAATGTAACAATGCTGCAGAATCTGTACACATGAAACAACTGGAAGATTCTGAAACAGTTGCTGTAGGCAAGTCTGTCATTGAAATAAAAAACATCCAAGCTGATGTACAAACATCAGAAGAGAAAGAGCAAATGGATTTTCAGAAACTCTCAAAATCCGTGTTACCTTTAGACATTCAGAATTTGGAAAGAAACTCAAGTTTGCCACAACGAAAGATATTAGAAACATCTCTAGAACCTGCTAAAGATTTTGTATCAGTTTCTGAATGTTCAAGTACAAAGGATACGGAACAGAATTTAAAAAGTGGATTTGTGGCAGAAGGAAAAGTTCAGGAATCAACTGTAGAACATGTGA…	protein SON	1E-110	316	hypothetical protein	1E-108	gi|538259961	400	905	2937	73	78	31	82	15	1010	3	2	3	N	.552	FOR	Protobothrops flavoviridis	316	protein PFC0760c-like	4E-004	gi|908477793	48.5	256	2120	26	47	12	143	2	1355	81	2	3	N		FOR	Biomphalaria glabrata	316	hypothetical protein; conserved	1E-004
319	T	504	319	TTTTTTTTAGTTNNNNGGGAAGTGGGAAACAANATTTAATGTTAATTCCNAAGNNNNNNCNNNNTTCACCCAAGANCACAAAAACAAAAAAANTAATTCTTATATATATCAATCCTATCATCAATTATTTATACGCATACATAAATACTAAAAAAACTTATACAAAAACTTTAGAGACCCAATCATTAACGCTGTAATAGACACCTTATCAATATACAGAACGATATCTAACTTTCAAAAAGAAGTCCTAATCCTTATATACGGGCAAACAAGAAAAAATAATGCCAACACAAGTCTCATCAAAACAAATAAACAAAAAGAAATATATAATATCATAAAATAATGATAGATACATTTTTGGTGTGGCATCAAAATCTATATATTAACAACCACATAAAG…	protein transport protein Sec24B	1.0	319	Mob-like protein	4.8	gi|499589403	37.4	77	503	29	53	16	57	1	14	124	1	-1	N	2597	REV	Spiroplasma citri	319	hypothetical protein HELRODRAFT_129198; partial	0.33	gi|675868366	37.0	73	275	25	46	27	60	0	79	254	1	-3	N	2.74	REV	Helobdella robusta	319	haem lyase (mitochondrion)	0.26
377	G	806	377	GGGGGGAGAAAGTAAAAAGAGGCTGTCCTGCAGAAAGAAGTAACCGAAGTGCCTTTTGAAAACTAAATTTTTGTTGGCCGTCTTTGGACTGATTGCTGAAATGTACCTATCAAATGGAATTGCAGAAAAATCAGGAGTCGAGGTACCACAGAGCTTAGTGTTAAATCTCTTCCCTTTCAATGATTCTGATAAACATTATCCAGATGATACTACTCAAGAGTCGTCTAGAAAAAGCCCCTCACCATTAGTCTCTTTGCACAATTTCACAAAAAACATTAACAATTTTGGCTTCAATCTCTACAGGAAAATAGCACTGCAGCATGACAACAATATCTTCTTCTCCCCACTGTCACTGTCTTTTGCTCTAGCAATATTCATGTTGGCTTCAGAAGGGGAAAC…	protein Z-dependent protease inhibitor	1E-126	377	protein Z-dependent protease inhibitor	1E-124	gi|1002607616	451	249	437	95	98	57	11	0	1	56	2	2	Y		FOR	Protobothrops mucrosquamatus	377	antichymotrypsin-2-like isoform X1	2E-016	gi|749792955	85.1	188	423	31	47	45	124	2	22	233	2	2	Y		FOR	Harpegnathos saltator	377	proteinase inhibitor I4 serpin	2E-009
351	G	468	351	GACTATTTTAGTTCATACTTAGCAGAATTTTGGGACCACCACCCCCCTTCTGAGGCCTCTTGAACTGAGATGTCATCTCATGTTCTCCATTCCTTCATTCACATAGCACAGAAAACATTTGAATGATTATTTATGGTAGGTTTTAAGATCCTAGAGAGAGTTACTCATTGTGTAAGGCACTTCTCTCCATCTTCAGGCTCCATTTGTACCAAATTAACAGTGAAGGTGCATCCCTTTCCATTGGCACTACTATTTCAAATGCTCTACTGCTTTAATTTTTTTTATCCTAGTAATTAGTATATTCTGTCCAGTTAATATGATGCACTGGTATCTCTCCTGTGAGATTATAGTACAACCCAGGTTTCATATTATAGTGCCATGAAATGGAGAGGGAGAGGA…	proteinase-activated receptor 1-like	4.3	351	AraC family transcriptional regulator	19	gi|639189661	35.4	78	289	30	51	27	56	1	91	3	1	3	N	6.41	FOR	Serratia fonticola	351	hypothetical protein HELRODRAFT_169063	11	gi|675855168	31.6	87	205	25	42	43	66	0	109	103	1	1	N	4598	FOR	Helobdella robusta	351	hypothetical protein PTSG_10510	2.3
458	T	684	458	TCTTCTGTTTTTCCTGCTGTTAAAAGAGAAGAGAATTTACACCTCCTGGATCAACCTTCATATTTTTCTAGAGTGAAGAAACTGCTTTAGCTGATGGAGAAACACTCTGCTGGTTGACAAAGGATGCTGTCCTTCCAGATGGTTTGGATCCTTGCCATAACAGCTGCTTTACTGGTAGAAGCTCATGGGCAGATAAATTATCCAGGTCCCCAAGGATCTCATGATGGCCCCCAAGGACCACCAACCCATCCAGGCATCAGCGGACCACCTGGTCCACCAGGACCCCGAGGACCAAGCGGACTTCCTGGCTTTCCAGGACCAAGGGGTCCCAGCGGTCCTCCTGGTGTGCCAGGTCTACCAGGTATGCCTGCCCGTGAAGATCCTGAACTACAAAACGAC…	pulmonary surfactant-associated protein A-like isoform X1	2E-061	458	pulmonary surfactant-associated protein A-like isoform X1	7E-059	gi|1002570516	233	168	223	68	74	76	56	3	1	124	2	1	Y		FOR	Protobothrops mucrosquamatus	458	uncharacterized protein Dere_GG26419	5E-016	gi|968012703	87.4	160	484	60	64	33	29	0	210	187	10	-2	Y	.625	REV	Drosophila erecta	458	hypothetical protein; conserved	3E-014
459	T	924	459	TCTGTTTTTCCTGCTGTTGAAAGAGAAGAGAATTTACACCTCCTGGACCCCCCCCCTGCCCTTTCTAGAGTGAAGAAACTGCTTTAGCTGATCCTTTAACCCTCTGCTGGTTGACAAAGGATGCTGTCCTTCCAGATGGTTTGGATCCTTGCCATAACAGCTGCTTTACTGGTAGAAGCTCATGGGCAGATAAATTATCCAGGTCCCCAAGGATCTCATGATGGCCCCCAAAGACCACCAACCCATCCAGGCATCAGCGGACCACCTGGTCCACCAGGACCACCTGGACCAATGGGACCTCCTGGCTTTCCAGGACCAATGGGTGCCAGCGGTCCTCCTGGTCTACCAGGTCTACCAGGTCGGCCTGGCAGTGTAGATCCTGAACTACAAAACGACATC…	pulmonary surfactant-associated protein A-like isoform X1	7E-080	459	pulmonary surfactant-associated protein A-like isoform X1	3E-077	gi|1002570516	295	222	223	66	73	100	77	3	1	121	3	1	Y		FOR	Protobothrops mucrosquamatus	459	collagen alpha-1(XII) chain-like	3E-016	gi|913295802	89.0	129	156	66	67	83	20	2	27	178	17	1	Y		FOR	Amyelois transitella	459	hypothetical protein; conserved	3E-013
430	A	431	430	AGTTAAAAGTCACAACAAACCTTTATAAGGGAACCACCATTAAGNAANAAANAGNAAAGACTAAGCCTTGGACCGTTGGCAACAGGGANAAGCAAGTACTTCAAGACAAGAAGAATCACAGTCTTCCCCCCCGAAACCGAATGAGCTATTTTCAAGCAGTCTAACGGGCGCACCCTTCTGTGTAGCAAAACAGTGGAAAGACTTAAAAATAGAGGTGAAACGCCTATCGAATTCGGAGATAGCTGGCTACCCAAACAGAATCTAAGTTCTACTTTAGAATAGCCCATTAACCAATTAATATCTAAAGATAGTCAATAGAGGTACAGCTCTACTGACCCAGGATTTTTCGTGAATTTGTAAGGAAACCATCCGCCTTTAACCCGTAGGGGCTCAAGCAGC…	putative Polycomb group protein ASXL2	2.7	430	hypothetical protein L345_17072; partial	0.003	gi|565297396	48.1	30	67	70	80	46	9	0	3	90	1	3	N	3333	FOR	Ophiophagus hannah	430	hypothetical protein MS3_09791	0.85	gi|844873454	35.0	79	364	33	47	22	57	9	44	132	1	-1	N	1266	REV	Schistosoma haematobium	430	hypothetical protein; conserved	15
343	G	953	343	GGTGCATCTTTGACTGTGAATTTTATGGGNGCANANCGGNAACNGNCCCCCCACCCCCGAGGCCAGAGAAGACCCCCATCCAGAGCCCCACACCCCTTTTGAGGGTGCCACGGACATTCTTGTACACCTGGTCCAACAATGGCAGGGCCAAAGCTCAGTAAATGAAGTTTTCAACTTTGAAAACGGCCTTCAGAGCTGGCATGGATGAGACGGTTCCAGGGAGTGCCACAAGATGGCAAGGGCAGGTTGTGAGGTCAACTGGAGCTGTGCCGTACATCCAATGTAAACACAAAAAGACACTTTGGAGCATCCCGTTCACATCGCACCTCCGTGAAGCTCCTTCAACCGGATTTGTCTTCTCGAGGTGAAATAGCTCCAGGCGAAGATGCCTTTGGTTGA…	ras-specific guanine nucleotide-releasing factor RalGPS1-like; partial	6E-004	343	ras-specific guanine nucleotide-releasing factor RalGPS1-like; partial	0.27	gi|1002598648	43.5	30	314	70	77	10	9	0	284	63	1	3	N		FOR	Protobothrops mucrosquamatus	343	solute carrier family 28 member 3-like	4.9	gi|871220042	35.0	81	645	31	44	13	66	6	163	480	1	3	N	2469	FOR	Aplysia californica	343	hypothetical protein SPRG_01680	7.7
56	T	768	56	TGTTGTTGTACCTAATACAATCCCACAAGGAAGGAGAAAATGCCCCTCTTTTCCTAAGATCCAGGTTATTGATATTTCTATGATTCTGGCTGATGCAATCAGAAGAACACACAATGGTGAATCTGTATCCTACCTGTTCAGCCATGTGCCCTTATAATTTCAAGTCAAGATTTCAATCTATGTTTAGGAGCGCTACAATGAAGAACACAATTCAATATTAAGATATTTTCTTGGAAAGCTTTAGATTGACTATGCATTTCCTACTTCTAACATGGACAATAAGTAAAATGAGCAACACTGTTTTAATTGGTTGCAAATTTACAAACTTTATGTTTTAAAAGAGGACAGTATAATAGTTGCCATGATTTATATTGATGACTATCACATGAAAAATATATT…	ribose-phosphate pyrophosphokinase 2 isoform X1	1E-014	56	LOW QUALITY PROTEIN: ribose-phosphate pyrophosphokinase 2	1E-012	gi|884976024	80.5	49	322	84	86	16	8	0	273	2	1	2	N		FOR	Esox lucius	56	Hypothetical protein CBG16623	2E-012	gi|268573894	75.9	49	377	77	83	13	12	2	327	2	1	2	N		FOR	Caenorhabditis briggsae	56	ribose-phosphate pyrophosphokinase 2	6E-009
41	T	940	41	TTTTTTTATGTTTCCCCCGAGAGGGGGGCGNTNANACCAAGTCACAGGCATTCTCCAAGTTGCGGCCGCGATCCGGGAGCGCTGATCATAGGCGTGGAGGGCGACTTGCGCGCAGAGGCATAACATAGTGATTTCTTATAAAATGGATAAATTAATACTAGTCCTTAATAAGTTCGTCTAAGAAAGAGTGGATTATGCGTAGAGCGACTACTTCTNTTTAAGACAGAAATGGAAAGAAGCGCATTTGTACGTGCAGNTTCTTATAGTATTTCAGATACTTATAACACGCCTGCTTGTACTGTGACGTTAAGGACTGTTATTATGGTCACGCGCCTGCGGCTATTCTCCTAACNTTTAGACACTCACGACATAAATAATGATTCTCGGGAGAAAAAAACT…	RNA exonuclease 4	5.2	41	histone H1.2-like	8.4	gi|922485284	38.5	58	372	40	50	16	35	2	221	765	1	3	N		FOR	Brassica oleracea var. oleracea	41	uncharacterized protein LOC105380075	2.8	gi|768408541	35.8	34	455	48	65	8	18	0	119	816	1	3	N		FOR	Plutella xylostella	41	predicted protein	0.89
47	A	1109	47	AAACCAAAAATGAAGGCTATTTTTTCTAGGGCGGTGCGGAACGCGACACGCCCCCTCTTCCTTGTGTTAGGCAAAAGTCGAGTTGCGAAACGGACTTTTATAAATTAGGAGGTGTGACACCGCCCTTATTCGGCAACTCCGGGAGGATGAGGTTGGGGCTACCACCCAAAACCAGGAAATCTAAAAGTTCCTTACTTTTTAGGAAATAGGCCCCGATGAAGACCCAATTTAATAATTCCTCAAAGATTAGGTCAAATAAGAGGGGTCCCAGCCTCCTACCTGGACCCCAAGGAACACAAGGCCTTGAAATTTTTGTTAAGGGTAAACCCATTCCCGCCTCTTTAAACCCCTCCACGTCCCCTTCCAAAGCCTGCCCACCCCCGAAAAATAAAAAAAAAA…	SCO-spondin	0.56	47	hypothetical protein CYLTODRAFT_418541	2.9	gi|761952178	40.4	129	925	27	42	14	95	9	795	45	1	3	N	.775	FOR	Cylindrobasidium torrendii FP15055 ss-10	47	TBC1 domain family member 1 isoform X4	1.2	gi|939646103	37.4	136	1057	29	41	13	99	7	206	474	1	-1	N		REV	Halyomorpha halys	47	hypothetical protein AURANDRAFT_64968	0.061
30	A	913	30	ATTTTTTGATACATAAAGAAAGTGCTCTCCCCTTTTTATAGGGGCAGTGGAGGATCAGTCTTGTTTATGATGGAGATCCCCTTTTTTTTTCCAGGTCTCTTCTCTCTATCGTCAAGGTTACCGGAAGGAAGAATGGAGAAGAGCAGAGTCCATAGCTTGTTTATCAGATGGCTCCTCCTTGCAAGAGAATCTGGGGCCTGTACAGGGTGGGGAGGTATTTTTGTGAGGAGGCTTCTGGGGACCCATCTGCCTTAGTCTTTGCCAGTCAACCACACAAGCAAGGCCAGGCCAAGAATCAGACCCCACTGGGATTTCAGGAATGCTGCTTTATTTTGGAGGCTGTATTTACAGACTCTTGAAAGTCTCTCCAAACTCTTCATGGCCTCTTTTGAGGGACAA…	segment polarity protein dishevelled homolog DVL-2	0.77	30	retrotransposon gag domain-containing protein 4	0.32	gi|724882419	43.1	89	567	32	45	16	63	6	475	621	1	3	N		FOR	Rhinopithecus roxellana	30	NADH dehydrogenase subunit 4 (mitochondrion)	0.26	gi|62161050	33.9	64	440	39	54	15	28	0	255	101	2	-3	Y		REV	Centruroides limpidus	30	hypothetical protein; conserved	3.2
36	A	200	36	AAAAAATCCCTTTAAAAAAATCAAAAAAAAAAAACCCGAGATAGGGGTGGAAGGGTTGTTCCCAGTTTGGAAAACAAAAGTCCCCATATAAAAAAAACGGGGGACCCCCTAACTCCCAAAGGGGCCCAAAAAACCCGCTATTCGGGGGGAAATGGGCCCCCTTACCTTGAAAACCATCACCCCTAAATAAATGTTTTTTT	serine/threonine-protein phosphatase 1 regulatory subunit 10 isoform X1	0.37	36	hypothetical protein AW07_02880	0.041	gi|589601021	44.3	41	199	42	59	21	27	0	73	26	1	-2	N		REV	Candidatus Accumulibacter sp. SK-11	36	1;4-alpha-glucan-branching enzyme	0.50	gi|751472622	35.8	42	689	35	48	6	29	0	55	41	1	-2	N		REV	Bactrocera cucurbitae	36	hypothetical protein AURANDRAFT_53490	5.1
206	T	872	206	TATATATAGATCAAGTATAGCAAAATGATACCACAGGCTCCAACTTCAAATCTAAACGAGATCACCAAAAAGGAGGCAAAGTTTGCTGATAAATGCTGTCATTTAGATAGGAATCACCAAGAAACATGTGCTTTAGAAAATATGGATAAAATGATATCATCTGTATGTAAACATCACGGAGAACATTTCATAAACAAACAACTTTGCCATAGCAGTGATTCCTCCTTTATCAGTCGATGGCAGTGTATCAGTAACTTAGGACCAGATCCATCACATGTCCCTCCTCCAACAAACCTAAAGCAAAGTATGTCCTGAAAATCTGTGCTCACCCAATGAAGAGACTGAACAGGAAAGTGAACAAGGCTTGCTTAGCGACTTGATGAAACGAAACCTAATATG…	serum albumin-like	7E-041	206	serum albumin	6E-040	gi|56790036	171	171	614	52	69	28	82	1	437	10	1	1	N	4094	FOR	Protobothrops flavoviridis	206	hypothetical protein HELRODRAFT_166097	6E-010	gi|675891736	67.8	237	248	36	55	96	70	0	0	0	37	1	Y	1266	FOR	Helobdella robusta	206	hypothetical protein EMH_0025660	5E-010
255	G	738	255	GCTTTTCAGACATTTAAACCCTCAAGATATCGGCATGTTGAAGACCATCCCTGGACCATTAATCTTGCCTCTCAAGTATCGAGTAATGATTTTAGTGCCATTGCCATAGTCTTATTAACTCAAAGTGTACCAAATGCTACACTTGAAGAAGTGAAAAAACTGTCGGCAGATATTACAGCACTTCACCAGAAATGTATTGCTAATGAACAGTCAGACTCAGAATGTACAAAGCCTTTGGGTATAGTTTTCCTGGACGTACTCTGCCATGATGAAGAGTTTTCCAAGAAATATGGAATTAATGACTGTTGTGCTAAGGCTGATCCAGAAATTAATTAATGTATTTTGTCCCATAAACTTTCATTCAAAGAAAGTGTTCCTCCATTCGTTCATCCAACTGCA…	serum albumin-like	1E-090	255	serum albumin-like	4E-088	gi|1002573221	331	198	611	81	85	33	37	0	22	19	1	1	N	1515	FOR	Protobothrops mucrosquamatus	255	gastrin-releasing peptide receptor-like isoform X1	3.1	gi|919089302	35.0	45	472	36	52	10	29	0	337	347	1	-3	N	2222	REV	Lingula anatina	255	hypothetical protein ABB37_05101	1.3
440	C	1319	440	CTTTCTACTATGGAAAATGATGCAAGGTCTCCTGATCTGCCCCCAGCATCTGGAGAAATCTTAAAGGAGACAGAAGCATGTAAATTGTATGCTGAACATGGAGATGGACACAAGGAAAGCTTCCTCTTTATTTTAACAAGAAATCATCCTGAACTTCCTAAACTGCTTGATGTAGAAATTTTTAATAAATATAAAGTATTGCTGGAAAAATGCTGCAAATTAGAAGACCACGTACAGTGTTTGCATACAGGGGAAGAACAACTTAAATTATATATTACTAAGATTACAGATGTTGTGAAGAATAATTGTGATAATTATAAAGAAATAGGAGGGTACTTCTTCCAAAATGTATATTTGATCAAGTATAGCAAAATTATACCACAGGCTCCAACTTCAAAT…	serum albumin-like	1E-155	440	serum albumin	1E-158	gi|56790036	567	464	614	90	94	76	28	0	150	1	2	1	N		FOR	Protobothrops flavoviridis	440	uncharacterized protein LOC105430562	1.2	gi|769861420	37.7	125	1737	24	42	7	111	0	387	382	1	1	N		FOR	Pogonomyrmex barbatus	440	hypothetical protein	0.027
156	C	582	156	CAAGCAGCCGGTGCCGCAGAACCAGAGCCGACACGAAGGCAAAGAGCCAACACCCCCAAGCGAAGAACCTAAAGATGCGAGCAAACACCTCCTAAAAACAAAACGGAACCCAGCCGGAAAAACAAAAAATAAAGGCACCAAGGGGGGAAAGAGCTCGCCGCCGCAGCAATGACGCTATACCAAACAGGGCGGGATGCGAATCAGCCAAAAAGCGAGTAACCCCCCAAAATGAAAACAATAGGCACGATGACCCATCAAAGCACTGTGGGGCCCGAACGCACCACCGCCACCCACCCGAAGAAAACTCCCACGTGTAAAGGAACCAGAATAAAACCCACAAAACACCAAAAAAAAAACCAAAAAAAAAAAAAAAAAAAACCCGGGGGGAGGGAGGAAGAA…	Small serum protein 1; Short=SSP-1; Flags: Precursor	1E-004	156	polypeptide	6E-008	gi|910272010	63.9	328	9624	25	44	3	142	3	9290	2	6	3	Y	.61	FOR	Plasmodium falciparum IGH-CR14	156	uncharacterized protein Dana_GF20626; isoform C	3E-006	gi|964091918	54.3	235	1923	27	38	12	128	1	1550	2	5	2	Y	2128	FOR	Drosophila ananassae	156	unnamed protein product	2E-008
436	T	491	436	TTCTCCTTCCTCCGTACCAAGAGTTTCCTGGCCTTCCCCCCCGTCAGATGAGAGTCTTCTTCAGTCTGATCACCTTCTCTTTCGTGCTGGCTACATGCCAAGGGGCATGTTTTACGAGTCCCTTTGAAGCTGAGCTTAGAGATGGTAAAGAGCCAACAAAGATATGTGTTGATCCTAATGATGGGAGTAAGCATCTCCTTGGATCAAAATGGAATGCAGCTGGTTGTACAGTATGTAAATGCACCAAGGGTGGATTGAGCTGCTGCCTCAGGCATGATGCTATTCCTTTCAGGGTTGGATGCGAATCAGTGTTAAATCGAGTAACGTGTGAATATGAATTCTATAGGCTCGATGACCCATCAAAGCGCTGTGGTGCCTGATCTCTTCACCTGGACCCAC…	Small serum protein 1; Short=SSP-1; Flags: Precursor	1E-043	436	Small serum protein 1; Short=SSP-1; Flags: Precursor	4E-041	gi|254813327	173	106	107	74	80	100	28	0	1	48	1	3	N		FOR	Protobothrops flavoviridis	436	hypothetical protein LOTGIDRAFT_237139	2E-006	gi|676496322	53.9	104	117	30	47	90	75	2	6	54	1	3	N		FOR	Lottia gigantea	436	hypothetical protein	4.5
437	T	549	437	TGTCCCTCCTTCTCCTTCCTCCCTACCAAGAGTTTCCTGGCCTTCCCCAAAGCCAAGATGAGAGTCTTCTTCAGTCTGATCATCTTCTCTTTCATGCTGGCTACATGCCAAGGAGCCTGTGCTGCAGCTCCTGAGCCTACAGATGGTAAAGAGCCAACAAAGATATGTGTTGATCCTAATGATGGGAGTAAGCATCTCCTTGGATCAAAATGGAATGCAGCTGGTTGTACAGTATGTAAATGCACCAAGGGTGGATTGAGCTGCTGCCTCAGGCATGATGCTATTCCTTTCAGGGTTGGATGCGAATCAGTGTTAAATCGAGTAACGTGTGAATATGAATTCTATAGGCTCGATGACCCATCAAAGCGCTGTGGTGCCTGATCTCTTCACCTGGACCCA…	Small serum protein 1; Short=SSP-1; Flags: Precursor	1E-046	437	small serum protein-1	9E-045	gi|302698821	186	106	107	81	84	100	20	0	1	58	1	1	N		FOR	Gloydius blomhoffii blomhoffii	437	hypothetical protein LOTGIDRAFT_237139	8E-006	gi|676496322	52.8	104	117	33	49	90	72	5	6	64	1	1	N		FOR	Lottia gigantea	437	putative cell division cycle protein	3.5
438	G	485	438	GTCCCTCCTTCTCCTTCCTCCCTACCAAGAGTTTCCTGCCCTTCATGAAAGCCAAGATGAGAGTCTTCTTCAGTCTGATCATCCTCTCTTTCATGCTGGCTACATGCCAAGGAGCCTGTGCTGCAGCTCCTGAGCCTACAGATGGTAAAGAGCCAACAAAGATATGTGTTGATCCTAATGATGGGAGTAAGCATCTCCTTGGATCAAAATGGAATGCAGCTGGTTGTACAGTATGTAAATGCACCAAGGGTGGATTGAGCTGCTGCCTCAGGCATGATGCTATTCCTTTCAGGGTTGGATGCGAATCAGTGTTAAATCGAGTAACGTGTGAATATGAATTCTATAGGCTCGATGACCCATCAAAGCGCTGTGGTGCCTGATCTCTTCACCTGGACCCAC…	Small serum protein 1; Short=SSP-1; Flags: Precursor	4E-046	438	small serum protein-1	4E-044	gi|302698821	183	106	107	80	83	100	21	0	1	57	1	3	N		FOR	Gloydius blomhoffii blomhoffii	438	hypothetical protein LOTGIDRAFT_237139	4E-006	gi|676496322	53.1	104	117	33	49	90	72	5	6	63	1	3	N		FOR	Lottia gigantea	438	signal peptide-containing protein	2.5
49	T	499	49	TGCCAAACACACCCTTAACTGAGTTCTTTGTATTTGNGATGGAANAGTTAAAACTCTTTAAAAGAAGGGTAAGGGAANNAAGAGAAAGAAAGAAAGAGCAAAGACTAGAGCGTGTAGCTTTTGCATCATGGTTTATCAAGTAATGCAAGACAAGAAGAATCATAGTCTTCCCCACCGAAAGCGAATGAGTTATTTTCAAGCAGTCTAACGGACGTACCCTTCTGTGTAGCAAAACAGTGGAAAGACTTAAAAATAAAGGTGAAACGCCTATCGAATTTGGAGATAGCTGGCTACCCTAAACAGAATCTAAGTTTTACTTTAGAATATCCCATTAACCAATTAATATCTAAAGATAGTCAATACAGGTACAGTTTTATTTTTTTAGGACACAACTTGAAT…	solute carrier family 22 member 17	3.8	49	hypothetical protein L345_17072; partial	0.34	gi|565297396	41.2	32	67	60	69	49	13	0	1	128	1	2	N	3125	FOR	Ophiophagus hannah	49	nuclear pore complex protein Nup205	2.7	gi|642916212	33.9	49	1933	37	56	3	32	0	1037	300	1	-3	N	2041	REV	Tribolium castaneum	49	hypothetical protein	3.6
81	T	408	81	TTTTTTTTTTTATGGACGCACCCTTTTGTGTAGCCAAAGAGTGGAAAAGACTAAAAATTAGAGAAGAAACGGCTATCGAATTCGGAGATAGCTGGCTACCCCCAACAGAATCTTTCCCCTAAATGAGAATAGCCCATTATTTAATTAATAATCTAAAGATAGTCATTAGAGGGACAGCTCTACTGACCCAGGACACAACGTGAATTTGTAAGGAAATTATCCGCCTTTAACCCGTAGGCCCACAAGCAGCCACCGCAAAAAAAAAAAAAAAAAAAAAAAAAAATTTTGGGGGCGGGGGGGAAAAGGTATTTTTTGTTGGGGGAAAATTATTTTAACACGCCCCCCCGGGGAGATCACAAATAATCTCTCTCAAAAAAAGAGGGGTAATACCCAAAAAAA…	spermatogenesis-associated protein 20 isoform X1	8.7	81	insulin-like receptor	70	gi|985421013	33.5	47	1489	34	52	3	33	0	704	45	1	3	N	2128	FOR	Diuraphis noxia	81	insulin-like receptor	2.4	gi|985421021	33.5	47	1489	34	52	3	33	0	704	45	1	3	N	2128	FOR	Diuraphis noxia	81	hypothetical protein	15
143	C	506	143	CCGGGGAAAAAAAAAAATCTGTTTTGTAAAACAGTTCAGCTGCTGCTTCAATGCCAATATTGTAAAGAGTTCACTTGGTCCAGTTGGCTTGGATAAAATGCTGGTGGATGACATTGGTGTAAGTAGATCTTCTTTTTTGAAACTACTAGTGGAACATAATTTGTCTTAATTTTAAAAGAAGAAAGCTGAGCAATCATTATATTCAAGGTAGCTAACTAATATGGTGGGAGGATGGATAGGTAGGGTTTTTCTCCACCCCAAGATTTTATTTACATCTCCCTAATCTGGGAAAGAAGAAAAAAAATCCTTTACCCCTACCTCTGTGTATATGTAGTCTTCCCACAGGTGTCAAAGAAGTAGTTTAGAATACTCAGAAATCTTTTGCTCTAGGAATAGCAA…	T-complex protein 1 subunit alpha	1E-005	143	T-complex protein 1 subunit alpha; partial	2E-005	gi|565311534	55.5	56	565	61	71	10	22	7	23	8	1	2	N		FOR	Ophiophagus hannah	143	hypothetical protein LOTGIDRAFT_235667	7E-005	gi|676484424	49.3	45	557	65	71	8	16	6	27	38	1	2	N		FOR	Lottia gigantea	143	T-complex protein 1 subunit alpha	1E-004
164	A	572	164	ATGTGCCTCAACATGAGGAGAGGAGGATATTTGNTTTAAAANTACTGTTTCCTTTGCAAAGGATCTTTCATAGGACCAGGTTTACAGAGCTTTATATTTGCAGTAGGGTTATTTTTATTTCTCATAGAGTAAGTAATTTTTTGTGTGTTTGGTTTTTATTTTTTAATATTTTGTAAAGTAAATCACAGCAGATGGCCGTCCTGCTCTATTTAGAAACAGAGCTTTCATATCAAATTAGGCCACTGCAGGAATTTATCTTCTGTTTTCCACATAGCATATCTAACTAACTTTTATTCATACTGCTACGTTACCATTTTTAGTTGATTTTTCTTGCCAACAGTATACCCAGGCGCAATCCTATGCAACACTGTCTTGCGTATACGCCTCAATGAACATAAT…	thy-1 membrane glycoprotein	6.6	164	hypothetical protein	28	gi|914623117	35.0	53	377	25	51	14	40	0	242	407	1	-2	N		REV	Bacillus sp. SIT10	164	E3 ubiquitin-protein ligase MYCBP2-like	12	gi|827562015	32.3	37	1900	42	52	2	22	4	1489	408	1	-1	N		REV	Bombyx mori	164	E3 ubiquitin-protein ligase synoviolin	6.6
284	T	619	284	TCGGGAATTGGCCATACGGCCGGGGAAATACAAACACTGTTACCAAATATTAATGGTGATATGTAAAAAGCCCCTATATATATATAAAGTTTTCATGCTTTTTCTTAAACAGATGAAGAGGTCAAAAAAATCCGTTAAGCGAGAAAGAGAAACAAGGAAGAATCTATCAAGTTTGCTCTCCCCCTTTTTTTTCTGTATAAAAACCCACTAAATGTATGTGCCCAACTTACTGTCAACTTCTGATACGAACCTGGCTGAAGCCATCTTTGTCAATCTAAGTGGCCACATAGGTTTGGGGGGAAGAAGGGAAGGAACACAAAAGTATTGCTAGACAAAACACGGAGCGGTCCCTTGGGAACCAAGGTCATTCCCATAGGTGCAGGAAGGAGGAGTGGAGAT…	transcription factor IIIB 90 kDa subunit-like	2.0	284	NADH dehydrogenase subunit 4 (mitochondrion)	9.7	gi|310941266	37.0	111	443	28	45	25	80	18	183	43	1	-2	N	.901	REV	Sipyloidea sipylus	284	RNA-binding protein 42-like	8.2	gi|780094901	33.1	29	184	53	63	16	14	0	124	342	1	-3	N		REV	Strongylocentrotus purpuratus	284	hypothetical protein	6.1
315	G	470	315	GCAAAATTCAGGACAAGGAAGGTATTCCTCCTGATCACCCTTTTTGAGGTTTGCGGGAAAACAGCTGGAAGATGGACGCACACTCTTTGATTACAATATCCAGAAAGAGTCCACTCTTCACTTGGTGCTGCGCCTCCGCGGAGGAATCATTGAGCCTTCACTCCGTCAGCTGGCCCAGAAGTATAACTGTGACAAGATGATCTGCCGCAAATGCTATGCCCGCCTGCACCCCCGTGCTGTTAATTGTCGTAAGAAGAAATGTGGCCACACCAACAACCTGCGCCCAAAGAAGAAGGTCAAGTAAAGAGCATGGCGGGAGCTGCCCCCATCCCTTCTCCTAGTACCTGGCTGTGGTGTTCCTGCAGCAACGCGATTCATCTTCCTTCCTCCCACAAGAGG…	Ubiquitin-60S ribosomal protein L40; Contains: RecName: Full=Ubiquitin;	2E-046	315	kxDL motif-containing protein 1	1E-043	gi|1011602420	176	99	293	97	97	34	2	0	194	3	2	2	Y		FOR	Alligator mississippiensis	315	ubiquitin-60S ribosomal protein L40	1E-043	gi|957818971	171	99	128	94	96	78	5	0	29	3	2	2	Y		FOR	Priapulus caudatus	315	ubiquitin/ribosomal protein CEP52	9E-042
45	C	351	45	CACCCGGCTTTTTTTTTTTACGCGAACCATCACCCTAATCATTTTTTTTTTTTTTTTTTTTCCGAAAAGCCCTAAATCGGAACTCTATATTTATCTCCCGGATTCAGAGCTTGAACGGGGAAAAGCCGGCGAAACGTGGCCCAGAAAGGAAGGGAAGAAAATCAAAAAGGGCCTGGCGCCTAGGGAGCTTTGGCAAGTGGTATCCGGTCACGCCTTGCCCCGTAACCCCCCCTAACCGCGCCGTCGCTTAAATGCTGTCCGCTCCAGGGATGCGTTACTGAATTGCAAGCATTTTTTTCCCCCCTTGCCGTCTTCCTTAGTCGAGGTTTTTTTCGCACCCCGCATTAGCTT	uncharacterized protein C2orf50 homolog	0.81	45	LOW QUALITY PROTEIN: beta-secretase 2	0.26	gi|1003730479	41.6	86	648	36	44	13	55	11	71	115	1	1	N	2326	FOR	Coturnix japonica	45	fatty acid synthase-like	1.1	gi|827563563	34.7	30	250	51	61	12	15	0	66	152	1	-3	N		REV	Bombyx mori	45	conserved hypothetical protein	1.0
341	C	738	341	CCAAACAAACAACCCCCCCTTTATAGGGGGAGNNGNGANNNGAAAGNNAAAAGNNANNACCCCTTAAAAAAGGGGAANNANNATTAAGNAATAAANAGNAAAGAATAANNNTTGTATGTTTTGAATAATGGTTTAGAAAGTACTGCAAGAGAAGAAGAATCACAGTCTTCCCCCCCGAAACCGAATGAGTTATTTTTAAGCAGTCTAACGGACGAACCCTTCTGTGTAGCAAAAACAGTGGAAAGACTTAAAAATAGAGGTGAAAAGTCTATTGAATTCGGAGATAGCTGGCTACCCCAAACAGAAACTAAGTTTCTACTTTAGAATAAGGCCATTAACCAAATTAATATTTAAAGATAGTCAATAGAGGAAAAGCTCTACTGAACCAGTACATATACT…	uncharacterized protein LOC103064465	2.1	341	hypothetical protein L345_17072; partial	1.8	gi|565297396	40.0	32	67	60	72	49	13	0	1	128	1	2	N	9375	FOR	Ophiophagus hannah	341	NADH dehydrogenase subunit 6; partial (mitochondrion)	1.1	gi|359843320	36.6	72	147	32	42	50	57	0	68	479	1	-3	N	4167	REV	Dugesia japonica	341	conserved hypothetical protein; unlikely	0.45
209	A	789	209	AAAAACTGGTTGGTTCTTTTTATAGGATTTCTAAAGAAACAACGGAAGTTAAGTCCCAGTTCTAGGAGAGGATTTAGAAATTTCAAAAGATTGTGCGGCGGTTGAATGGAAAGTGGAGGGAAATAAAACACAGGCGGTTTTTCCCAGAAAAGGGGCTGCTGCCCGGGGGTTGGAAATTTTTTTCGGCAGGGGGGTTCCTGGGTTGTCTTTTGAAAAGAAGGGCTGGAACGGAAGCCAGGGTGGGTTTGTGGAGGGAAAGCAAGCCCTTTTGGGGGGGGTTACCCGCTCCCTAGGGGGGGCAATTTTGGGTTTCAAGCTCCCCAAAACCAAAAAATTGTTTGGTTTGGGGGGTGGGGTTGAAAAAAGCAAGAATTGGAAAGTGGGGGGGAAGGGGGAGCC…	uncharacterized protein LOC107108352	3E-005	209	leucine-rich repeat extensin-like protein 5 isoform X2	4E-007	gi|727516265	62.4	293	768	28	37	38	142	4	416	69	4	-2	Y	.683	REV	Camelina sativa	209	proline-rich extensin-like protein EPR1 isoform X5	3E-006	gi|1000757929	55.5	681	742	26	33	92	142	0	51	93	12	-2	Y	.294	REV	Cephus cinctus	209	hypothetical protein AMSG_08369	2E-006
292	T	686	292	TCATTGGAGTGTTCTGCTCTCTGAAATCTAGTACTGTATAGTGTGCCCTCCTCAGCGTTCTGGGACATGAACACTATTTTACTTTGTACCTATGATGAACTCTTGTGTTTTTTTAATGAAACATCCAGTAATCATTATCCAAACATCATTCACAGTATTACTTATTTCAATTAATTCATTTTATTAGGTATTTATAAGTTGATTAGTTGGCTACAAGTAACTGCTTCCTGATCAATAATTGGGAGCTCTGTTGGGGAGAACATTTAACAGATATGAAAAGATTATTATAGTTAGATGCCCAAAAATGGAATGTTTACAAAAAAGATTATCTTAGTCCAGTAAGATCAGATTTGTGACTTTTCTTGATCAAAGCACAGTTGAACATTCAAGAAGTGATGA…	vascular endothelial growth factor receptor 3	2E-012	292	vascular endothelial growth factor receptor 3	8E-010	gi|1002569687	70.9	34	866	97	100	4	1	0	345	516	1	-1	N		REV	Protobothrops mucrosquamatus	292	LOW QUALITY PROTEIN: vascular endothelial growth factor receptor 1	2E-005	gi|390364009	52.4	34	1804	68	82	2	11	0	1259	516	1	-1	N		REV	Strongylocentrotus purpuratus	292	TK protein kinase	0.14
53	C	953	53	CCAAGTCAGACAGTGTTGTTTTCTGGATTTGTTTTCTCATTTTGTCTCTCGTGGTTGAGGTCTGCCTGTGGTGACGATTGCAGGCCTCTCTCATCTTTTTGGGTGGGAGAGCTTGCACGGTTGGTGGCTGCCTCTGTGCTTTTTTGACCCGCTATATCTTACTATCCATGAAAGAATCCACACCTGGGGGGGGGAACTCCTCCAATGTATGGAGTGTGGAAAGAGGTTTACTTTGCAACAACATCTTACTTTACATATATGGATCCACACGGCAGAAGCCATATAAATGCATGGAGTGTGGAAAGACCTTTGCTCAGAGCAGTTCTCTTAGTTTACATATTTGGATCCACACGAGGGAGAAACTGTAAAAATGCTTGGAATGTGGAAAGATCTTTGCTT…	zinc finger protein 493-like; partial	1E-028	53	zinc finger protein 493-like; partial	6E-026	gi|602653048	96.7	710	778	58	70	91	31	0	0	0	49	3	Y	.282	FOR	Python bivittatus	53	uncharacterized protein LOC106883445; partial	6E-020	gi|961142435	79.3	2548	2578	49	61	99	36	0	0	0	143	3	Y	.078	FOR	Octopus bimaculoides	53	gastrula zinc finger protein XlCGF17.1	2E-012
[truncated: 37 more columns]

## Sheet: < 200 nt
Seq name	First residue	Seq size	Sequence name	Best match to LEPIDOSAURIA database	E value	Sequence name	Best match to NR protein database	E value	Match	Score	Extent of match	Length of best match	% identity	% similarity	% Coverage	Mismatches	Gaps	First residue of match	First residue of sequence	Number of segments	Frame	Frame shift?	Stop codon %	Orientation	Species of best match	Sequence name	Best match to REFSEQ-INVERTEBRATE protein database	E value	Match	Score	Extent of match	Length of best match	% identity	% similarity	% Coverage	Mismatches	Gaps	First residue of match	First residue of sequence	Number of segments	Frame	Frame shift?	Stop codon %	Orientation	Species of best match	Sequence name	Best match to REFSEQ-PROTOZOA protein database	E value	Match
6	A	63	6	DNA methyltransferase 1-associated protein 1	38																																									6	hypothetical protein DICPUDRAFT_98760	36	gi|330805367
43	A	68	43	solute carrier family 22 member 20; partial	1.2	43	hypothetical protein; partial	13	gi|953803021	35.8	79	80	68	68	100	7	0	0	0	45	-2	N		REV	Rhodococcus sp. KB6	43	hypothetical protein HELRODRAFT_192727	1.3	gi|675872598	34.3	28	2420	63	63	1	8	0	224	2	5	-2	N		REV	Helobdella robusta	43	hypothetical protein DDB_G0268324	0.53	gi|66827791
257	G	80	257	solute carrier family 35 member F5 isoform X1	34
13	A	85	13	condensin complex subunit 3	6.9																					13	RNA-binding protein fusilli isoform X3	27	gi|985418453	30.0	13	744	71	78	2	4	0	663	24	1	3	N		FOR	Diuraphis noxia	13	hypothetical protein	19	gi|551604790
34	T	87	34	regulator of G-protein signaling protein-like	99																																									34	PAS domain S-box family protein	96	gi|471226799
154	T	92
290	C	100	290	tRNA methyltransferase 10 homolog A	12
232	G	105	232	fibronectin isoform X1	44
234	A	105	234	uncharacterized protein LOC103056619	0.62																					234	hypothetical protein HELRODRAFT_182427	27	gi|675890874	30.0	27	502	46	64	6	15	0	218	11	1	-3	N		REV	Helobdella robusta	234	putative ribosomal RNA assembly protein	11	gi|401406702
5	T	108	5	zinc finger protein 106	26																					5	probable dolichyl pyrophosphate Glc1Man9GlcNAc2 alpha-1;3-glucosyltransferase	60	gi|972176779	28.9	24	528	40	56	5	15	0	214	33	1	-2	N	4167	REV	Polistes dominula	5	conserved hypothetical protein	15	gi|146094850
356	G	110	356	trinucleotide repeat-containing gene 6A protein	0.015	356	leucine-rich repeat extensin-like protein 3 isoform X1	0.024	gi|1008432398	45.1	58	232	54	57	25	16	0	109	1	5	-1	Y		REV	Tribolium castaneum	356	sulfated surface glycoprotein 185-like	8E-004	gi|642917007	45.1	56	151	54	57	38	16	0	94	1	7	-1	Y		REV	Tribolium castaneum	356	hypothetical protein (macronuclear)	0.011	gi|145519395
149	G	113	149	protocadherin-17	0.17	149	interleukin enhancer-binding factor 3 isoform X4	5.0	gi|984106327	37.4	39	896	47	52	4	21	3	700	1	1	1	N		FOR	Marmota marmota marmota	149	C. briggsae CBR-GRD-8 protein	1.4	gi|268555182	34.3	30	381	48	48	8	16	0	217	3	1	-1	N		REV	Caenorhabditis briggsae	149	NCF2 protein	0.36	gi|923134645
294	G	114	294	tau-tubulin kinase 2	1.4																					294	ATP-dependent DNA helicase PIF7-like	35	gi|908416486	29.6	17	933	73	84	2	5	0	509	10	1	-1	N		REV	Biomphalaria glabrata	294	hypothetical protein SARC_12495; partial	26	gi|929747779
307	G	115	307	HMG domain-containing protein 4	0.001	307	leucine-rich repeat extensin-like protein 4	0.002	gi|729319174	48.5	204	648	52	63	32	18	0	420	1	7	-2	N		REV	Tarenaya hassleriana	307	GRounDhog (hedgehog-like family)	8E-004	gi|392926453	45.1	50	722	50	60	7	20	3	424	1	2	-2	N		REV	Caenorhabditis elegans	307	SET domain-containing protein	8E-004	gi|470264656
136	C	117	136	cation-independent mannose-6-phosphate receptor	5.4																					136	Hypothetical protein CBG22835	62	gi|268561290	28.9	19	482	55	65	4	9	0	67	4	1	1	N		FOR	Caenorhabditis briggsae	136	hypothetical protein TTHERM_01002780	98	gi|829195891
219	A	118	219	prolow-density lipoprotein receptor-related protein 1	59																																									219	hypothetical protein (macronuclear)	26	gi|145489251
391	T	120	391	epidermal growth factor receptor isoform X1	45																					391	C-myc promoter-binding protein	62	gi|844863959	28.9	23	1414	45	66	2	13	0	961	4	1	1	N		FOR	Schistosoma haematobium	391	hypothetical protein TTHERM_01008780	8.8	gi|829197520
275	A	131	275	vomeronasal type-2 receptor 26-like	59
98	A	136	98	putative uncharacterized protein DDB_G0271982; partial	2E-004	98	hypothetical protein AAES_154774	4E-005	gi|944207621	54.3	80	239	65	76	34	15	0	149	1	13	3	Y		FOR	Amazona aestiva	98	hypothetical protein NEMVEDRAFT_v1g221836	6E-005	gi|156346879	48.9	69	377	53	74	19	20	0	99	1	9	3	Y		FOR	Nematostella vectensis	98	hypothetical protein NCLIV_025980	7E-005	gi|401406784
278	T	140	278	alpha-L-iduronidase-like; partial	45	278	hypothetical protein TATV_DAH68_216	0.018	gi|113195393	45.4	58	68	55	60	87	20	0	3	1	8	-2	Y	1724	REV	Taterapox virus	278	hypothetical protein LOTGIDRAFT_135608; partial	9.5	gi|676496919	31.6	45	135	39	56	34	28	1	39	5	1	-2	N	2222	REV	Lottia gigantea	278	orf196 (mitochondrion)	0.46	gi|8928614
350	A	142	350	major prion protein homolog	0.37	350	ligand-binding protein SH3	2.2	gi|640303949	38.5	46	208	36	55	23	30	0	8	2	1	2	N	2174	FOR	Ruminococcus albus SY3	350	hrp65 protein-like isoform X4	1.5	gi|641654630	34.3	44	536	42	55	8	26	11	26	5	1	2	N	2273	FOR	Acyrthosiphon pisum	350	putative PPR repeat-containing protein	6.7	gi|401413566
114	G	149	114	disintegrin and metalloproteinase domain-containing protein 9	3.1	114	arylsulfatase	33	gi|464393342	34.7	39	464	42	57	9	23	5	63	45	1	3	N	2564	FOR	Leptospira borgpetersenii serovar Pomona str. 200901868	114	uncharacterized protein LOC100576737 isoform X2	9.4	gi|571517708	31.6	33	211	41	61	16	20	0	117	26	1	2	N		FOR	Apis mellifera	114	hypothetical protein SDRG_01021	8.7	gi|669138366
12	A	149
308	A	150	308	sucrase-isomaltase; intestinal	9.0																					308	zinc finger SWIM domain-containing protein 8	36	gi|907733937	29.6	22	2128	47	73	1	12	0	1765	43	1	1	N		FOR	Stomoxys calcitrans	308	hypothetical protein SPRG_03571	33	gi|813128483
331	T	152	331	LOW QUALITY PROTEIN: zinc finger protein 518B; partial	26
348	C	153	348	choline transporter-like protein 3	15																																									348	hypothetical protein; variant	73	gi|929771862
248	A	153	248	sperm flagellar protein 2	0.033	248	hypothetical protein AK79_23820; partial	0.26	gi|677618045	41.6	37	151	50	65	25	22	0	108	22	1	1	N	2703	FOR	Salmonella enterica subsp. enterica serovar Bareilly str. CFSAN001089	248	inverted formin-2-like	0.059	gi|943973679	38.9	40	592	35	62	7	29	0	88	18	1	-2	N	2.5	REV	Papilio machaon	248	conserved hypothetical protein	0.071	gi|401406788
222	T	156	222	protein phosphatase 1 regulatory subunit 15B	4.0	222	hypothetical protein	94	gi|972260080	33.1	36	556	43	62	7	21	0	390	12	1	-2	N	2778	REV	Ruminococcaceae bacterium AM2	222	receptor-type tyrosine-protein phosphatase delta-like	3.2	gi|961074761	33.1	30	1450	45	57	2	18	0	138	45	1	-2	N		REV	Octopus bimaculoides	222	conserved Plasmodium protein; unknown function	11	gi|124506785
396	G	157	396	histone H1.10-like	0.36	396	hypothetical protein	6.5	gi|446320579	37.0	42	121	46	58	36	23	6	5	45	1	3	N		FOR	Streptococcus pneumoniae	396	hypothetical protein LOTGIDRAFT_189647	0.29	gi|676459017	36.6	70	626	45	52	11	29	2	131	3	2	1	Y		FOR	Lottia gigantea	396	hypothetical protein; partial	0.60	gi|70929484
270	T	160	270	inositol 1;4;5-trisphosphate receptor type 1 isoform X1	98
416	G	164	416	uncharacterized protein LOC107108352	15	416	hypothetical protein AOCH_006207	55	gi|816344289	33.9	29	360	56	56	8	13	3	193	54	1	3	N		FOR	Aspergillus ochraceoroseus	416	GD19781	21	gi|195568408	30.4	28	177	44	58	16	16	2	109	54	1	3	N		FOR	Drosophila simulans	416	hypothetical protein DDB_G0280125	5.0	gi|66814156
60	A	166	60	WAS/WASL-interacting protein family member 1; partial	0.072	60	hypothetical protein; conserved	0.99	gi|915015678	39.7	923	1505	51	62	61	18	2	509	62	9	-1	N		REV	Eimeria acervulina	60	uncharacterized protein LOC101852184; partial	0.045	gi|871239210	39.3	39	2711	45	55	1	22	4	2630	59	1	-1	N		REV	Aplysia californica	60	hypothetical protein; conserved	0.014	gi|915015678
76	A	170	76	ras and Rab interactor 3	4.0	76	hypothetical protein	42	gi|750190926	34.3	52	417	46	55	13	29	3	251	13	1	-3	N	1923	REV	Ilumatobacter nonamiensis	76	death-inducer obliterator 1	12	gi|913331105	31.2	37	1825	31	57	2	26	0	809	28	1	1	N		FOR	Amyelois transitella	76	hypothetical protein TGME49_086300	4.0	gi|237839937
152	G	180	152	sperm flagellar protein 2	7E-006	152	hypothetical protein; partial	3E-009	gi|919130745	68.2	366	370	53	66	99	29	5	0	0	39	1	Y		FOR	Enterobacter cloacae	152	formin-2-like isoform X2	3E-007	gi|817191944	56.2	162	969	48	50	17	31	0	528	1	8	-1	Y		REV	Orussus abietinus	152	hypothetical protein EMWEY_00047630; partial	8E-009	gi|915122827
297	T	185	297	mitogen-activated protein kinase 15	7.0	297	hypothetical protein	91	gi|916256316	33.1	47	150	40	52	32	30	2	51	1	1	1	N	2128	FOR	Shewanella sp. POL2	297	glutamate receptor ionotropic; kainate 3	21	gi|871244163	30.4	30	506	38	61	6	19	0	149	18	1	-1	N		REV	Aplysia californica	297	hypothetical protein GUITHDRAFT_145006	11	gi|551643269
117	C	185	117	serum albumin-like	2E-005	117	serum albumin precursor - monocled cobra gi|469861|emb|CAA55333.1| cobra serum	0.003	gi|2134234	48.1	21	614	90	95	4	2	0	191	19	1	1	N		FOR	Naja naja	117	mucin-5AC	13	gi|929350913	31.2	20	1164	57	61	2	9	0	502	122	1	-2	N		REV	Bactrocera oleae	117	ABR027Cp; related	8.8	gi|915141990
150	A	186	150	zinc finger protein 503-like; partial	0.82	150	hypothetical protein CHGG_03907	3.7	gi|116194618	37.7	53	425	38	55	13	33	3	325	10	1	1	N		FOR	Chaetomium globosum CBS 148.51	150	protein smg8	3.3	gi|642923711	33.1	45	770	36	53	6	31	0	520	1	1	1	N		FOR	Tribolium castaneum	150	hypothetical protein PTSG_12693	3.0	gi|514687288
243	C	190	243	Small serum protein 1; Short=SSP-1; Flags: Precursor	1E-005	243	small serum protein-1	1E-005	gi|302698821	55.8	30	107	80	83	29	6	0	9	97	1	1	N		FOR	Gloydius blomhoffii blomhoffii	243	uncharacterized protein Dvir_GJ15709	4.3	gi|195398861	32.7	63	476	34	50	13	42	2	199	5	1	2	N		FOR	Drosophila virilis	243	hypothetical protein SPRG_05602	11	gi|813143589
69	A	191	69	acetylcholinesterase collagenic tail peptide	1.4	69	transcriptional regulator	11	gi|739288118	36.2	40	229	48	58	18	21	5	46	80	1	-2	N	5.	REV	Rhizobium sp. YS-1r	69	predicted GPI-anchored protein 58	9.5	gi|939680472	31.6	23	117	54	70	21	11	0	8	117	1	3	N		FOR	Halyomorpha halys	69	hypothetical protein	8.7	gi|71409468
62	A	191	62	N-acetyltransferase 6	2.4	62	LOC100284474 isoform X2	5.0	gi|670360397	37.4	36	239	48	56	15	19	0	17	36	1	3	N		FOR	Zea mays	62	protein bric-a-brac 1 isoform X1	5.6	gi|759037918	32.3	39	749	47	60	5	21	5	615	11	1	-2	N	2564	REV	Cerapachys biroi	62	SRS domain-containing protein	2.8	gi|401410916
135	G	196	135	SRC kinase signaling inhibitor 1	1.1	135	unnamed protein product	3.8	gi|873224498	37.7	47	481	41	60	10	28	2	348	1	1	-2	N		REV	Vitrella brassicaformis CCMP3155	135	basic salivary proline-rich protein 1-like	3.3	gi|801377220	33.1	46	613	34	42	8	31	10	425	6	1	-3	N	2174	REV	Atta cephalotes	135	hypothetical protein LPMP_356760	1.3	gi|731710575
90	T	197	90	LOW QUALITY PROTEIN: chromodomain-helicase-DNA-binding protein 1-like; partial	3.1	90	hypothetical protein JAAARDRAFT_166574	11	gi|646400324	36.2	47	603	35	54	8	33	1	20	7	1	-3	N		REV	Jaapia argillacea MUCL 33604	90	uncharacterized protein LOC106678084	7.3	gi|939643006	32.0	27	1158	46	64	2	15	0	482	76	1	-3	N		REV	Halyomorpha halys	90	subtilisin-like serine peptidase	19	gi|1002439936
[truncated: 36 more columns]

## Sheet: K
Seq name	First residue	Seq size	Sequence name	Best match to LEPIDOSAURIA database	E value	Sequence name	Best match to NR protein database	E value	Match	Score	Extent of match	Length of best match	% identity	% similarity	% Coverage	Mismatches	Gaps	First residue of match	First residue of sequence	Number of segments	Frame	Frame shift?	Stop codon %	Orientation	Species of best match	Sequence name	Best match to REFSEQ-INVERTEBRATE protein database	E value	Match	Score	Extent of match	Length of best match	% identity	% similarity	% Coverage	Mismatches	Gaps	First residue of match	First residue of sequence	Number of segments	Frame	Frame shift?	Stop codon %	Orientation	Species of best match	Sequence name	Best match to REFSEQ-PROTOZOA protein database	E value	Match
1	G	802	1	cleavage and polyadenylation specificity factor subunit 6	3E-006	1	formin-like protein 18	7E-007	gi|670377344	61.6	154	946	33	37	16	111	10	357	333	1	3	N	.649	FOR	Zea mays	1	splicing factor 3B subunit 2-like	4E-006	gi|913321768	54.7	468	1155	40	46	41	55	13	5	372	18	3	Y	.214	FOR	Amyelois transitella	1	formin; putative	2E-006	gi|788023837
10	G	479	10	basic proline-rich protein-like	0.029	10	lacZ alpha peptide	2E-008	gi|495750043	65.1	56	73	54	68	78	26	0	16	30	1	-1	N	1786	REV	Escherichia coli	10	sporozoite surface protein 2-like	2E-004	gi|908441776	47.4	203	383	41	52	53	38	6	39	46	6	-3	Y		REV	Biomphalaria glabrata	10	conserved hypothetical protein	6E-005	gi|401405897
100	A	489	100	formin-like protein 3; partial	0.051	100	unnamed protein product	0.77	gi|584394486	40.0	74	703	41	49	11	31	0	197	327	3	3	N	2703	FOR	Kuraishia capsulata CBS 1993	100	optomotor-blind protein isoform X1	0.14	gi|807034561	32.3	28	964	60	60	3	9	7	247	419	2	3	Y		FOR	Ceratitis capitata	100	hypothetical protein; conserved	0.23	gi|915124329
102	G	503	102	GPI mannosyltransferase 1-like	0.011	102	unnamed protein product; partial	5E-013	gi|642098978	80.5	124	125	36	61	100	85	0	1	5	9	-3	Y	4032	REV	Oncorhynchus mykiss	102	predicted protein; partial	8E-011	gi|156377742	68.9	161	162	32	58	100	105	5	1	12	3	-1	N	4348	REV	Nematostella vectensis	102	hypothetical protein; partial	6E-008	gi|68067471
103	A	287	103	histone-lysine N-methyltransferase SUV39H1	1.8																					103	uncharacterized protein LOC107043094	35	gi|970907682	29.6	53	505	27	53	11	39	4	144	24	1	-1	N	1887	REV	Diachasma alloeum	103	hypothetical protein GUITHDRAFT_116411	8.7	gi|551643265
104	C	483	104	putative uncharacterized protein DDB_G0271982; partial	5E-015	104	Histone-lysine N-methyltransferase; H3 lysine-79 specific; partial	9E-021	gi|565304261	106	218	458	48	72	48	58	1	80	102	17	2	Y		FOR	Ophiophagus hannah	104	protein split ends-like	3E-018	gi|871277389	93.6	1690	6162	48	72	27	58	2	0	0	119	1	Y	.296	FOR	Aplysia californica	104	smooth muscle caldesmon	9E-019	gi|123439757
105	A	215	105	C-myc promoter-binding protein	8.9																					105	allatostatin-A receptor	7.2	gi|943940674	32.0	52	362	32	52	15	36	4	51	67	1	-3	N		REV	Papilio machaon	105	hypothetical protein	25	gi|154415843
106	G	331	106	formin-2	4E-015	106	hypothetical protein COCSUDRAFT_62441	8E-022	gi|545367212	109	257	381	49	51	68	57	2	2	1	19	-2	Y	.389	REV	Coccomyxa subellipsoidea C-169	106	hypothetical protein IscW_ISCW018444; partial	4E-019	gi|242046608	95.9	120	154	45	45	79	60	0	1	1	14	-2	Y	.833	REV	Ixodes scapularis	106	hypothetical protein	4E-023	gi|551603444
107	T	1039	107	far upstream element-binding protein 2 isoform X1	0.022	107	hypothetical protein EUTSA_v10020847mg	4E-004	gi|567199053	53.1	82	407	36	51	20	55	4	278	790	1	1	N	1.22	FOR	Eutrema salsugineum	107	uncharacterized protein Dwil_GK16293	0.001	gi|968078179	47.4	86	968	35	42	9	58	4	484	778	1	1	N	1163	FOR	Drosophila willistoni	107	hypothetical protein HHA_258670	0.003	gi|675122512
108	C	321	108	uncharacterized protein C6orf132 homolog	0.090	108	hypothetical protein ZTR_07983	0.75	gi|973325419	40.0	78	994	31	43	8	63	0	780	14	1	2	N	5128	FOR	Talaromyces verruculosus	108	uncharacterized protein Dana_GF17823; isoform B	0.059	gi|964159498	38.9	81	1548	34	42	5	60	7	1169	2	1	2	N	4938	FOR	Drosophila ananassae	108	AP2 domain transcription factor AP2IV-4	0.025	gi|675126728
11	A	966	11	GPI mannosyltransferase 1-like	3E-004	11	hypothetical protein OCBIM_22023524mg	2E-004	gi|918336899	54.3	193	198	28	41	98	150	0	4	101	4	-1	Y	7772	REV	Octopus bimaculoides	11	NADH dehydrogenase subunit 2 (mitochondrion)	7E-005	gi|669026382	51.2	298	340	29	40	88	178	39	39	156	5	-2	Y	1678	REV	Triphysa phryne	11	Ymf65 (mitochondrion)	4E-005	gi|299830286
111	T	794	111	uncharacterized protein C1orf198 homolog	0.21	111	RSL1D1 protein; partial	2.1	gi|78395032	40.0	123	464	32	45	27	91	1	341	325	1	1	N	2439	FOR	Homo sapiens	111	Hypothetical protein CBG15931; partial	0.42	gi|268576715	38.1	136	840	27	39	16	109	1	664	42	1	3	N	1471	FOR	Caenorhabditis briggsae	111	predicted protein	0.88	gi|219121161
112	C	680	112	SKI family transcriptional corepressor 2-like; partial	2.4	112	hypothetical protein MGG_17661	5.6	gi|389643838	38.1	30	595	48	64	5	16	0	232	564	1	3	N		FOR	Magnaporthe oryzae 70-15	112	GH16444	5.9	gi|195055007	33.9	32	1357	36	63	2	21	0	1263	542	1	-2	N		REV	Drosophila grimshawi	112	hypothetical protein; partial	0.17	gi|70952804
113	G	642	113	cleavage and polyadenylation specificity factor subunit 6	3E-006	113	hypothetical protein UA70_04850; partial	2E-008	gi|767153965	66.2	163	180	36	41	91	120	31	1	19	8	3	Y		FOR	Raoultella planticola	113	basic proline-rich protein-like; partial	3E-007	gi|919094147	57.8	641	745	29	35	86	164	25	38	16	14	3	Y		FOR	Lingula anatina	113	hypothetical protein Pmar_PMAR026215	7E-007	gi|294934485
115	A	594	115	rho GTPase-activating protein 5	0.17	115	DNA repair protein rad10 subfamily protein	0.024	gi|675124100	45.4	80	329	36	46	25	55	0	104	301	3	-1	N	3.75	REV	Hammondia hammondi	115	zinc finger matrin-type protein CG9776-like	0.18	gi|936602807	38.5	57	1118	31	50	5	40	0	736	403	1	1	N		FOR	Copidosoma floridanum	115	DNA repair protein rad10 subfamily protein	6E-004	gi|675124100
116	T	518	116	olfactory receptor 14A16-like	4.2	116	hypothetical protein PFDG_00622	3.8	gi|914578913	37.7	104	349	27	45	30	88	12	185	85	1	1	N	2885	FOR	Plasmodium falciparum Dd2	116	mitochondrial inner membrane protein OXA1L	5.2	gi|817056404	33.1	44	418	40	60	11	27	2	287	28	1	1	N	2273	FOR	Athalia rosae	116	hypothetical protein IMG5_104540	1.0	gi|471228575
119	A	460	119	splicing regulatory glutamine/lysine-rich protein 1 isoform X1	0.002	119	hypothetical protein H920_08280	3E-006	gi|676276026	57.8	235	311	29	49	76	90	0	0	0	51	2	Y	2553	FOR	Fukomys damarensis	119	hypothetical protein HELRODRAFT_166097	2E-005	gi|675891736	50.4	209	248	26	47	85	93	0	39	3	16	2	Y	2871	FOR	Helobdella robusta	119	hypothetical protein; partial	3E-006	gi|70945447
120	A	480	120	formin-2	3E-006	120	predicted protein	3E-009	gi|290975129	67.8	302	550	44	51	55	57	0	76	2	10	1	Y		FOR	Naegleria gruberi	120	splicing factor 3B subunit 4	2E-008	gi|910322459	60.8	124	342	42	43	37	55	4	215	2	6	-2	Y		REV	Papilio xuthus	120	predicted protein	7E-011	gi|290975129
121	A	285	121	putative uncharacterized protein DDB_G0271982; partial	6E-014	121	Serum response factor-binding protein 1	4E-019	gi|449270228	100	247	311	54	78	80	47	9	0	0	34	3	Y		FOR	Columba livia	121	predicted protein	8E-018	gi|156398679	91.7	104	106	42	80	99	55	0	0	0	21	1	Y		FOR	Nematostella vectensis	121	WD domain; G-beta repeat-containing protein; putative	3E-019	gi|916503309
123	G	864	123	WW domain-binding protein 11	0.084	123	extensin-1-like	4E-005	gi|847164129	55.8	367	481	30	38	77	135	8	101	229	8	1	Y	.545	FOR	Xenopus tropicalis	123	trithorax group protein osa-like isoform X6	0.001	gi|665806448	47.0	84	1754	34	37	5	67	1	166	223	1	1	N		FOR	Microplitis demolitor	123	formin homology 2 domain-containing protein; putative	5E-005	gi|915001775
124	A	711	124	neural Wiskott-Aldrich syndrome protein; partial	7E-011	124	basic proline-rich protein-like isoform X1	6E-019	gi|731240723	101	284	355	33	38	80	174	37	71	1	7	2	Y	1408	FOR	Fukomys damarensis	124	basic proline-rich protein-like	2E-016	gi|939660292	89.0	284	449	33	37	63	148	14	160	17	11	2	Y	1056	FOR	Halyomorpha halys	124	hypothetical protein; variant	2E-015	gi|698792750
125	A	808	125	serine/arginine repetitive matrix protein 1 isoform X5	3E-011	125	extensin-1-like	2E-020	gi|847164129	106	406	481	33	42	85	166	11	67	1	18	3	Y		FOR	Xenopus tropicalis	125	neurofilament heavy polypeptide-like isoform X7	5E-015	gi|919089839	84.3	506	1180	26	38	43	188	14	674	1	10	3	Y		FOR	Lingula anatina	125	unnamed protein product	9E-017	gi|546309619
126	G	535	126	splicing regulatory glutamine/lysine-rich protein 1 isoform X1	7E-014	126	hypothetical protein; partial	6E-032	gi|914873594	143	1481	1482	43	59	100	110	16	0	0	76	1	Y		FOR	Acetobacterium bakii	126	hypothetical protein CRE_21981	2E-025	gi|308469594	117	197	248	39	60	80	116	17	34	6	3	3	Y		FOR	Caenorhabditis remanei	126	cell cycle control protein; putative; partial	2E-023	gi|915128143
127	T	756	127	olfactory receptor 12D2-like	11	127	hypothetical protein A353_0118	5E-007	gi|400362884	62.0	380	394	29	39	97	183	42	4	44	3	-3	Y	3158	REV	Candidatus Carsonella ruddii HC isolate Thao2000	127	NADH dehydrogenase subunit 5 (mitochondrion)	0.009	gi|699256570	43.5	251	495	26	50	51	87	2	242	364	3	2	Y	2789	FOR	Aphelenchoides besseyi	127	apicoplast ribosomal protein S4; putative	3E-004	gi|832042061
128	G	1045	128	ras-associated and pleckstrin homology domains-containing protein 1	7E-004	128	hypothetical protein VITISV_029841	6E-005	gi|147821777	55.8	954	1190	25	35	80	203	4	219	239	2	-1	N	.419	REV	Vitis vinifera	128	hypothetical protein CRE_25087	9E-006	gi|308502397	54.3	197	631	29	42	31	97	6	361	647	2	-1	N	1523	REV	Caenorhabditis remanei	128	hypothetical protein	8E-004	gi|551603444
129	G	669	129	WAS/WASL-interacting protein family member 3	6E-006	129	RNA-binding protein 12B	2E-011	gi|1012353877	75.9	925	965	31	41	96	136	7	0	0	26	-3	Y	.216	REV	Cajanus cajan	129	uncharacterized protein Dwil_GK17614	8E-007	gi|968086202	56.6	234	256	26	38	92	130	3	18	36	8	-3	Y	.855	REV	Drosophila willistoni	129	hypothetical protein EMIHUDRAFT_96160	3E-007	gi|551569828
130	C	1091	130	formin-like protein 1	0.004	130	hypothetical protein MGR_0151	2E-007	gi|144897106	63.9	309	374	29	33	83	206	25	2	43	6	-3	Y	.647	REV	Magnetospirillum gryphiswaldense MSR-1	130	inverted formin-2	1E-004	gi|780130713	50.4	119	1755	37	41	7	69	3	439	3	2	-1	N	.84	REV	Strongylocentrotus purpuratus	130	hypothetical protein H696_01212	0.005	gi|694528688
131	A	750	131	GPI mannosyltransferase 1-like	6E-009	131	hypothetical protein CLF_100574	1E-011	gi|358339569	77.0	669	758	30	39	88	184	14	88	3	19	-1	Y	.448	REV	Clonorchis sinensis	131	Hypothetical protein CBG23181	9E-008	gi|268557034	60.1	115	117	41	56	99	56	0	2	1	20	2	Y	4348	FOR	Caenorhabditis briggsae	131	hypothetical protein GUITHDRAFT_113400	8E-009	gi|551649619
133	C	716	133	WAS/WASL-interacting protein family member 1	6E-005	133	extensin-3 isoform X1	2E-008	gi|743911859	66.2	260	296	29	35	88	167	18	32	61	4	2	Y	1538	FOR	Populus euphratica	133	leucine-rich repeat extensin-like protein 3	1E-007	gi|910347342	59.7	271	380	26	34	72	152	6	54	77	9	2	Y	1476	FOR	Papilio xuthus	133	hypothetical protein	1E-006	gi|167527480
137	A	404	137	cleavage stimulation factor subunit 2 isoform X5	1E-004	137	cleavage and polyadenylation specificity factor subunit CG7185 isoform X3	9E-005	gi|766936753	53.1	214	712	38	43	30	47	2	248	106	5	1	Y		FOR	Ceratosolen solmsi marchali	137	cleavage and polyadenylation specificity factor subunit CG7185 isoform X3	3E-006	gi|766936753	53.1	237	712	38	43	33	47	2	225	70	12	1	Y		FOR	Ceratosolen solmsi marchali	137	DNA-binding protein; putative	7E-005	gi|921127032
138	C	216	138	homeobox protein BarH-like 1	0.21	138	SJCHGC03128 protein	0.068	gi|76155381	43.5	57	145	42	50	40	41	0	36	4	1	1	N	1754	FOR	Schistosoma japonicum	138	heterogeneous nuclear ribonucleoprotein K-like	0.059	gi|913313677	38.9	66	371	37	40	18	43	0	204	4	1	1	N	1515	FOR	Amyelois transitella	138	hypothetical protein; partial	0.031	gi|70929998
139	G	290	139	WW domain-binding protein 11	2E-004	139	Unknown protein	2E-004	gi|16924043	40.4	246	1269	31	35	19	61	0	526	11	7	2	Y	1626	FOR	Oryza sativa Japonica Group	139	proline-rich extensin-like protein EPR1	2E-004	gi|751438810	47.0	664	711	32	39	94	75	15	0	0	24	1	Y	.301	FOR	Bactrocera cucurbitae	139	hypothetical protein DDB_G0287943	3E-004	gi|66806503
14	C	538	14	protein virilizer homolog isoform X1	0.14	14	pyridine nucleotide-disulfide oxidoreductase	14	gi|521079728	35.8	28	728	58	65	4	12	0	142	284	1	-1	N	7143	REV	Hahella ganghwensis	14	uncharacterized protein LOC106664558 isoform X4	2.6	gi|939252470	34.3	121	965	28	38	13	90	9	584	184	1	-2	N	.826	REV	Cimex lectularius	14	peptidase M3 family; Neutarl zinc metallopeptidase; Zn-binding site	2.6	gi|695408820
140	C	863	140	formin-2	2E-012	140	LOW QUALITY PROTEIN: formin-like protein 20	2E-020	gi|729301925	106	586	1616	35	36	36	145	0	626	1	14	3	Y		FOR	Tarenaya hassleriana	140	CRE-PQN-75 protein	3E-021	gi|308468215	105	526	634	31	34	83	194	24	103	1	10	3	Y	.19	FOR	Caenorhabditis remanei	140	hypothetical protein AMSG_03996	1E-018	gi|923131563
141	A	1247	141	putative uncharacterized protein DDB_G0271982; partial	7E-009	141	hypothetical protein CLF_100574	1E-023	gi|358339569	118	672	758	32	40	89	235	7	86	55	19	-2	Y	1339	REV	Clonorchis sinensis	141	hypothetical protein HELRODRAFT_166097	9E-019	gi|675891736	97.8	246	248	32	62	100	107	0	2	56	15	3	Y	.407	FOR	Helobdella robusta	141	hypothetical protein EMH_0025660	5E-021	gi|916516198
146	A	204	146	brain-specific angiogenesis inhibitor 1-like; partial	0.003	146	hypothetical protein L798_03304	0.020	gi|646691470	32.7	280	536	45	48	52	18	0	202	58	5	1	Y	.714	FOR	Zootermopsis nevadensis	146	inverted formin-2-like; partial	0.026	gi|908498434	28.9	44	889	65	65	5	7	0	432	125	6	3	Y		FOR	Biomphalaria glabrata	146	hypothetical protein EMIHUDRAFT_424528	0.008	gi|551580699
147	C	967	147	solute carrier family 22 member 20; partial	0.002	147	hypothetical protein PITC_029160	2E-020	gi|700481256	107	303	308	31	33	99	209	0	1	3	4	-3	Y	2.31	REV	Penicillium italicum	147	hypothetical protein HELRODRAFT_166097	6E-012	gi|675891736	74.7	197	248	35	47	80	119	0	51	3	12	3	Y	4061	FOR	Helobdella robusta	147	hypothetical protein EMH_0025660	5E-013	gi|916516198
148	G	423	148	cleavage and polyadenylation specificity factor subunit 6	2E-006	148	Histone-lysine N-methyltransferase; H3 lysine-79 specific; partial	3E-009	gi|565302999	68.2	206	386	34	53	54	93	5	68	8	9	2	Y	1942	FOR	Ophiophagus hannah	148	hypothetical protein LOTGIDRAFT_228405; partial	6E-007	gi|676448373	55.5	839	860	34	46	98	98	14	0	0	25	2	Y	.477	FOR	Lottia gigantea	148	conserved hypothetical protein	8E-009	gi|401403689
153	C	530	153	vacuolar protein sorting-associated protein 37B	0.39	153	sodium/hydrogen exchanger	1.7	gi|218242468	38.9	42	382	50	59	11	22	0	325	399	1	-1	N	2381	REV	Thermus aquaticus Y51MC23	153	putative muscarinic acetylcholine receptor gar-2	2.5	gi|844843119	34.3	84	237	29	43	36	60	6	52	111	1	-1	N	1.19	REV	Schistosoma haematobium	153	hypothetical protein EMIHUDRAFT_97412	1.9	gi|551627208
155	A	457	155	extracellular calcium-sensing receptor	2.4	155	hypothetical protein SDRG_01442	0.98	gi|669139242	39.7	79	3660	31	46	2	55	3	1746	27	1	-3	N	1266	REV	Saprolegnia diclina VS20	155	zinc transporter 2-like isoform X2	5.8	gi|641647654	32.3	46	391	38	53	12	29	0	5	33	1	3	N		FOR	Acyrthosiphon pisum	155	hypothetical protein SDRG_01442	0.017	gi|669139242
158	T	735	158	protein diaphanous homolog 1	5E-004	158	hypothetical protein UA70_04850; partial	2E-008	gi|767153965	66.6	163	180	36	41	91	106	9	2	8	7	-3	Y	2454	REV	Raoultella planticola	158	WW domain-binding protein 11-like	1E-005	gi|761909441	53.1	83	357	36	42	24	65	0	216	174	2	-2	Y	3614	REV	Amphimedon queenslandica	158	formin	9E-007	gi|71755469
16	G	583	16	neural Wiskott-Aldrich syndrome protein	0.95	16	hypothetical protein XGA_1478	1E-004	gi|325548939	52.8	148	208	28	41	72	106	5	1	54	2	1	Y	2703	FOR	Xanthomonas gardneri ATCC 19865	16	hypothetical protein LOAG_10613; partial	0.005	gi|312089276	43.5	155	172	28	46	91	79	2	10	40	3	-2	Y	1.29	REV	Loa loa	16	hypothetical protein IMG5_109580	0.001	gi|471228071
162	G	1031	162	LOW QUALITY PROTEIN: neural Wiskott-Aldrich syndrome protein-like	2E-006	162	hypothetical protein XGA_4248	1E-010	gi|325545955	74.7	74	113	43	57	66	37	0	6	316	4	-2	Y		REV	Xanthomonas gardneri ATCC 19865	162	basic proline-rich protein-like	6E-008	gi|524873137	61.6	221	520	36	41	43	71	12	234	1	11	1	Y	.452	FOR	Aplysia californica	162	LOW QUALITY PROTEIN: conserved Plasmodium protein; unknown function	4E-009	gi|832030528
165	G	383	165	inverted formin-2	9E-011	165	Proline-rich receptor protein kinase PERK10 isoform 1	3E-014	gi|590701309	84.3	274	722	39	44	38	84	11	3	1	14	-1	Y	.73	REV	Theobroma cacao	165	flocculation protein FLO11-like	2E-013	gi|936718433	77.0	524	690	36	39	76	86	9	35	1	10	-1	Y	.382	REV	Trichogramma pretiosum	165	hypothetical protein EMIHUDRAFT_317023	5E-014	gi|551551008
166	A	418	166	collagen alpha-1(XI) chain-like	0.001	166	hypothetical protein EBI_26338	0.001	gi|269861607	49.3	171	220	33	40	78	96	16	48	14	2	-1	Y	.585	REV	Enterocytozoon bieneusi H348	166	COLlagen	6E-004	gi|71986144	45.4	130	288	35	40	45	91	17	140	15	1	3	N		FOR	Caenorhabditis elegans	166	formin homology 2 domain-containing protein; putative	0.003	gi|915001775
168	A	513	168	uncharacterized protein LOC107108352	0.012	168	hypothetical protein A1O5_00042	0.014	gi|628290684	45.8	111	645	29	39	17	88	6	317	135	1	-2	N	.901	REV	Cladophialophora psammophila CBS 110553	168	splicing factor 3A subunit 2-like	0.049	gi|221121042	32.3	90	501	35	37	18	34	1	387	136	2	-1	Y	1111	REV	Hydra vulgaris	168	hypothetical protein EMWEY_00053090	0.093	gi|915130716
169	T	1007	169	transient receptor potential cation channel subfamily M member 8	9.8	169	hypothetical protein A353_0118	5E-012	gi|400362884	79.3	390	394	34	43	99	197	22	1	1	9	-1	Y	4359	REV	Candidatus Carsonella ruddii HC isolate Thao2000	169	AAEL011286-PA; partial	0.012	gi|157128970	43.9	195	198	31	39	99	124	5	2	1	4	-2	Y	4103	REV	Aedes aegypti	169	hypothetical protein HAN_3g414 (nucleomorph)	1E-006	gi|160331685
17	G	578	17	microtubule-associated serine/threonine-protein kinase 3	0.001	17	hypothetical protein RN11_4127	2E-006	gi|984981044	58.5	133	473	31	40	28	99	3	308	92	2	-2	N	.752	REV	Mycobacterium tuberculosis	17	hypothetical protein Phum_PHUM146120	7E-006	gi|242007722	53.1	199	598	33	40	33	100	11	243	92	3	-2	N	.503	REV	Pediculus humanus corporis	17	hypothetical protein	2E-006	gi|209880437
171	A	1202	171	splicing regulatory glutamine/lysine-rich protein 1 isoform X1	2E-017	171	hypothetical protein M514_19703	7E-067	gi|669328025	261	677	690	41	56	98	236	0	0	0	200	2	Y	1477	FOR	Trichuris suis	171	Hypothetical protein CBG17156	6E-041	gi|268578395	171	357	376	32	51	95	222	0	1	2	7	2	Y	2521	FOR	Caenorhabditis briggsae	171	hypothetical protein IMG5_048190	1E-041	gi|471233079
172	A	932	172	splicing regulatory glutamine/lysine-rich protein 1 isoform X1	5E-038	172	hypothetical protein M514_19703	1E-094	gi|669328025	353	663	690	51	87	96	151	0	0	0	200	1	Y		FOR	Trichuris suis	172	protein split ends-like	5E-064	gi|871277389	247	1814	6162	38	74	29	193	3	0	0	52	1	Y		FOR	Aplysia californica	172	hypothetical protein; partial	2E-066	gi|70945447
173	G	359	173	putative uncharacterized protein DDB_G0271982; partial	5E-016	173	hypothetical protein	5E-021	gi|758886011	107	163	169	46	64	97	76	24	6	1	8	3	Y		FOR	Staphylococcus aureus subsp. aureus	173	hypothetical protein CRE_21981	1E-016	gi|308469594	87.4	198	248	40	60	80	74	10	34	1	20	3	Y		FOR	Caenorhabditis remanei	173	hypothetical protein ETH_00035780; partial	2E-016	gi|916428296
174	G	982	174	formin-2	7E-017	174	Basic proline-rich protein; Contains: RecName: Full=Proline-rich peptide	6E-028	gi|97180301	132	645	676	35	35	96	219	13	30	1	14	-2	Y	.465	REV		174	CRE-PQN-75 protein	6E-028	gi|308468215	127	610	634	32	36	96	220	4	21	1	14	-2	Y	.492	REV	Caenorhabditis remanei	174	hypothetical protein	3E-025	gi|71417943
176	T	941	176	solute carrier family 22 member 20; partial	0.002	176	extensin-2-like	3E-012	gi|985437405	79.7	252	289	26	38	88	221	24	32	106	3	-3	Y	2778	REV	Citrus sinensis	176	basic proline-rich protein	3E-006	gi|939668963	55.5	533	847	25	34	63	203	0	48	124	8	-3	Y	1313	REV	Microplitis demolitor	176	hypothetical protein; partial	9E-009	gi|70929998
177	A	1198	177	splicing regulatory glutamine/lysine-rich protein 1 isoform X1	1E-014	177	hypothetical protein CLF_100574	1E-061	gi|358339569	244	671	758	36	46	89	304	95	87	49	14	-1	Y	1639	REV	Clonorchis sinensis	177	conserved hypothetical protein; partial	7E-048	gi|170044681	194	528	531	29	49	100	284	22	1	51	16	-1	Y	2083	REV	Culex quinquefasciatus	177	hypothetical protein IMG5_048190	9E-036	gi|471233079
178	T	527	178	collagen alpha-1(XVIII) chain	0.001	178	hypothetical protein MGR_0151	2E-004	gi|144897106	52.0	372	374	34	39	100	108	14	2	2	5	-3	Y	1075	REV	Magnetospirillum gryphiswaldense MSR-1	178	zonadhesin-like isoform X3	0.001	gi|762080651	45.1	206	2468	42	50	8	51	12	120	74	3	2	Y		FOR	Crassostrea gigas	178	hypothetical protein DFA_10421	0.007	gi|470240660
179	G	976	179	40S ribosomal protein S17	1E-025	179	40S ribosomal protein S17	1E-023	gi|223646216	117	134	180	51	56	75	65	1	45	28	1	1	N	.746	FOR	Salmo salar	179	predicted protein	9E-018	gi|156364520	94.0	131	133	46	50	99	71	1	1	34	1	1	N	.763	FOR	Nematostella vectensis	179	unnamed protein product	2E-015	gi|546326810
180	T	469	180	FH1/FH2 domain-containing protein 1 isoform X1	0.009	180	hypothetical protein PHAVU_004G049400g	0.003	gi|593702125	48.1	82	743	40	44	11	45	1	11	186	2	-2	Y	2439	REV	Phaseolus vulgaris	180	nucleolin 1 isoform X2	0.008	gi|907721443	42.0	132	692	41	47	19	46	5	535	211	5	1	Y		FOR	Stomoxys calcitrans	180	hypothetical protein; unlikely	3E-004	gi|788017602
181	A	1016	181	solute carrier family 22 member 20; partial	1E-004	181	hypothetical protein CLF_100574	5E-006	gi|358339569	59.3	650	758	33	39	86	99	0	95	534	19	-1	Y	.308	REV	Clonorchis sinensis	181	hypothetical protein LOTGIDRAFT_189647	0.001	gi|676459017	47.4	129	626	35	47	21	77	0	93	545	8	3	Y	1.55	FOR	Lottia gigantea	181	LOW QUALITY PROTEIN: conserved Plasmodium protein; unknown function	2E-005	gi|832030528
182	A	304	182	collagen alpha-1(XVIII) chain	0.011	182	hypothetical protein MGR_0151	0.004	gi|144897106	47.8	61	374	43	50	17	37	0	41	100	1	-2	N		REV	Magnetospirillum gryphiswaldense MSR-1	182	serine/arginine repetitive matrix protein 1-like	0.002	gi|755890079	43.9	75	642	35	46	12	54	4	99	65	1	-1	N	1333	REV	Musca domestica	182	hypothetical protein; conserved	0.024	gi|921131864
183	T	985	183	splicing regulatory glutamine/lysine-rich protein 1 isoform X1	3E-018	183	hypothetical protein M514_19703	6E-047	gi|669328025	195	663	690	38	61	96	169	0	0	0	200	1	Y		FOR	Trichuris suis	183	hypothetical protein HELRODRAFT_166097	8E-035	gi|675891736	150	246	248	46	73	100	85	0	2	83	19	1	Y		FOR	Helobdella robusta	183	hypothetical protein EMH_0025660	8E-040	gi|916516198
184	N	876	184	splicing regulatory glutamine/lysine-rich protein 1 isoform X1	2E-025	184	hypothetical protein BVRB_1g021030	1E-055	gi|870847363	223	589	790	42	64	75	164	0	0	0	200	3	Y		FOR	Beta vulgaris subsp. vulgaris	184	Hypothetical protein CBG17156	2E-041	gi|268578395	172	355	376	31	53	95	198	8	2	25	13	3	Y		FOR	Caenorhabditis briggsae	184	hypothetical protein; partial	7E-045	gi|70945447
186	A	356	186	histone-lysine N-methyltransferase SETD1B	0.21	186	capsule biosynthesis protein	0.030	gi|949608992	44.7	74	260	34	51	29	51	2	166	104	1	-2	N	1351	REV	Campylobacter jejuni	186	protein AF-9	0.044	gi|383857501	39.3	96	732	29	47	13	71	0	268	11	1	2	N	4167	FOR	Megachile rotundata	186	hypothetical protein IMG5_172260	0.070	gi|471222048
188	A	362	188	pre-mRNA-processing factor 40 homolog A	7E-005	188	hypothetical protein M513_09836	2E-007	gi|669305743	62.0	310	334	39	51	93	67	0	0	0	40	2	Y	.968	FOR	Trichuris suis	188	hypothetical protein HELRODRAFT_166097	7E-008	gi|675891736	58.5	204	248	36	49	83	73	0	44	5	20	2	Y	1471	FOR	Helobdella robusta	188	hypothetical protein EMH_0025660	3E-008	gi|916516198
189	T	557	189	olfactory receptor 9G4-like	4.8	189	beta-galactosidase a-peptide	7E-005	gi|157165877	53.5	81	127	39	53	65	50	0	46	238	1	1	N	9877	FOR	Cloning vector pTriplEx2	189	ND4 gene product (mitochondrion)	1.7	gi|353526364	35.0	85	364	29	47	24	66	3	83	149	1	-2	N	4706	REV	Mnemiopsis leidyi	189	transmembrane protein; putative	0.38	gi|829190939
193	T	1044	193	GPI mannosyltransferase 1-like	0.001	193	hypothetical protein PITC_029160	1E-020	gi|700481256	107	301	308	27	35	98	237	0	1	33	7	-2	Y	3987	REV	Penicillium italicum	193	NADH dehydrogenase subunit 2 (mitochondrion)	7E-011	gi|482651168	71.2	264	275	24	41	96	228	9	11	28	7	-2	Y	4545	REV	Bursaphelenchus mucronatus	193	LOW QUALITY PROTEIN: conserved Plasmodium protein; unknown function	7E-013	gi|832030528
194	G	924	194	LOW QUALITY PROTEIN: arginine-glutamic acid dipeptide repeats protein	5E-006	194	uncharacterized protein At4g06744-like	1E-005	gi|778730207	58.2	128	510	36	40	25	76	12	10	325	2	1	N		FOR	Cucumis sativus	194	hypothetical protein LOAG_01216	3E-006	gi|312067568	55.5	128	394	34	46	33	83	7	93	346	3	1	N		FOR	Loa loa	194	hypothetical protein ACA1_064610	1E-006	gi|470443823
2	A	973	2	serine/arginine repetitive matrix protein 1 isoform X1	4E-018	2	extensin-1-like	2E-032	gi|847164129	146	405	481	32	42	84	234	39	69	1	13	2	Y		FOR	Xenopus tropicalis	2	uncharacterized protein Dpse_GA23840	4E-022	gi|969517820	108	860	899	29	37	96	216	10	0	0	22	3	Y		FOR	Drosophila pseudoobscura pseudoobscura	2	unnamed protein product	8E-029	gi|546326810
20	C	523	20	rho-associated protein kinase 2	2.5	20	type I restriction modification enzyme methylase subunit	6.4	gi|994976382	37.0	59	713	36	57	8	40	1	312	248	1	-1	N		REV	Streptococcus suis	20	hypothetical protein T265_09510	1.4	gi|684403628	35.0	72	403	31	47	18	51	8	321	7	1	-2	N	1389	REV	Opisthorchis viverrini	20	hypothetical protein IMG5_076170	0.82	gi|471230684
200	C	952	200	splicing regulatory glutamine/lysine-rich protein 1 isoform X1	5E-028	200	Vomeronasal type-1 receptor 4	3E-057	gi|344244673	229	451	566	42	62	80	190	27	115	36	18	1	Y		FOR	Cricetulus griseus	200	GM16758; partial	9E-052	gi|195350163	206	404	437	39	62	93	178	3	1	48	15	3	Y		FOR	Drosophila sechellia	200	smooth muscle caldesmon	7E-051	gi|123439757
204	G	565	204	GPI mannosyltransferase 1-like	1E-004	204	hypothetical protein M513_13134	4E-005	gi|669302306	54.3	200	235	40	42	86	63	0	27	224	14	-3	Y	3.5	REV	Trichuris suis	204	NADH dehydrogenase subunit 5 (mitochondrion)	3E-004	gi|699256570	47.4	490	495	35	54	99	70	2	4	247	6	-1	Y	.408	REV	Aphelenchoides besseyi	204	LOW QUALITY PROTEIN: conserved Plasmodium protein; unknown function	1E-004	gi|832030528
207	C	958	207	growth factor receptor-bound protein 14	20	207	beta-galactosidase a-peptide	0.79	gi|157165877	42.0	81	127	36	51	65	53	1	46	514	1	1	N	3704	FOR	Cloning vector pTriplEx2	207	NADH dehydrogenase subunit 5 (mitochondrion)	14	gi|164565462	33.5	25	612	58	68	4	12	0	529	771	1	3	N		FOR	Seriatopora hystrix	207	conserved Plasmodium protein; unknown function	0.32	gi|832025845
208	A	390	208	fructose-bisphosphate aldolase B	1.2	208	hypothetical protein ACD_71C00160G0005; partial	55	gi|406901800	33.9	40	339	41	58	12	24	2	92	110	1	2	N		FOR	uncultured bacterium (gcode 4)	208	ATP-binding cassette sub-family A member 3-like	3.2	gi|755869092	33.1	41	1349	45	52	3	23	0	307	195	1	3	N		FOR	Musca domestica	208	hypothetical protein	1.3	gi|83033083
21	A	512	21	coiled-coil domain-containing protein 7	6.9	21	hypothetical protein	55	gi|915405831	33.9	63	255	37	48	25	40	0	51	182	1	-2	N	4762	REV	Comamonas testosteroni	21	hypothetical protein T265_12962; partial	15	gi|684374543	31.6	58	1454	32	49	4	40	0	1051	121	1	1	N	3448	FOR	Opisthorchis viverrini	21	hypothetical protein H310_01350	3.8	gi|673017382
210	A	550	210	eukaryotic translation initiation factor 5B	2E-005	210	hypothetical protein M513_09715	2E-014	gi|669305910	85.5	264	382	32	49	69	124	0	118	2	18	2	Y	.758	FOR	Trichuris suis	210	hypothetical protein HELRODRAFT_166097	2E-011	gi|675891736	71.6	210	248	29	49	85	110	0	38	1	12	2	Y	.952	FOR	Helobdella robusta	210	hypothetical protein EMH_0025660	3E-014	gi|916516198
211	A	829	211	serine/arginine repetitive matrix protein 1 isoform X2	6E-013	211	extensin-1-like	5E-019	gi|847164129	102	448	481	30	40	93	173	17	26	1	19	2	Y		FOR	Xenopus tropicalis	211	basic proline-rich protein-like	1E-015	gi|939660292	86.3	339	449	26	31	76	211	19	108	3	10	2	Y		FOR	Halyomorpha halys	211	unnamed protein product	2E-016	gi|546309619
213	T	331	213	rho guanine nucleotide exchange factor 40	1.1	213	stress protein	1.5	gi|499926392	31.6	87	496	40	48	18	21	4	204	38	2	3	Y		FOR	Frankia alni ACN14a	213	ATP-dependent RNA helicase dbp2-like isoform X1	0.22	gi|998514456	37.0	68	774	33	44	9	49	0	645	32	1	2	N		FOR	Neodiprion lecontei	213	hypothetical protein; partial	0.61	gi|70913751
214	A	648	214	zinc finger protein 420-like	2.9	214	SJCHGC09703 protein	0.99	gi|76163200	40.4	25	91	65	65	29	9	0	17	570	1	-2	N		REV	Schistosoma japonicum	214	solute carrier family 35 member B1	4.1	gi|987918412	34.3	42	321	37	55	13	27	0	10	196	1	-1	N	2381	REV	Dufourea novaeangliae	214	hypothetical protein TGME49_106020	1.3	gi|237842153
218	T	594	218	GPI mannosyltransferase 1-like	2E-007	218	hypothetical protein WG82_14165; partial	2E-018	gi|806990261	99.0	376	377	41	57	100	104	7	1	82	16	1	Y	1596	FOR	Citrobacter amalonaticus	218	hypothetical protein CRE_21981	4E-014	gi|308469594	80.5	231	248	36	57	94	100	6	2	76	9	3	Y	1299	FOR	Caenorhabditis remanei	218	predicted protein	2E-014	gi|290975129
22	G	699	22	protein diaphanous homolog 2; partial	6E-004	22	hypothetical protein UA44_25075	1E-005	gi|767050942	57.0	113	117	35	37	97	99	11	4	35	7	-1	Y	.885	REV	Enterobacter aerogenes	22	inverted formin-2	7E-004	gi|780130713	47.0	133	1755	53	55	8	21	0	417	445	4	-1	N		REV	Strongylocentrotus purpuratus	22	formin; putative	6E-005	gi|788023837
220	A	644	220	trinucleotide repeat-containing gene 6B protein isoform X1	0.052	220	hypothetical protein A1O9_05128	0.052	gi|915088432	44.7	97	434	32	39	23	85	0	7	73	1	1	N	4124	FOR	Exophiala aquamarina CBS 119918	220	protein diaphanous homolog 2-like	0.049	gi|919082914	35.4	92	1053	39	39	9	38	1	390	37	3	1	Y	2174	FOR	Lingula anatina	220	formin homology 2 domain-containing protein; putative	0.002	gi|915001775
221	A	985	221	splicing factor 1	3E-009	221	Basic salivary proline-rich protein 2; partial	2E-016	gi|355564018	93.6	371	374	29	37	99	261	43	3	3	4	3	Y	1348	FOR	Macaca mulatta	221	basic proline-rich protein-like isoform X3	3E-015	gi|762136405	85.5	404	467	28	36	87	246	27	62	4	7	3	Y	1238	FOR	Crassostrea gigas	221	hypothetical protein; conserved; partial	5E-012	gi|915002733
223	C	522	223	pre-mRNA 3'-end-processing factor FIP1	0.64	223	hypothetical protein	0.34	gi|516599114	41.2	57	282	36	51	21	37	0	115	277	1	1	N		FOR	Actinopolyspora halophila	223	vegetative cell wall protein gp1-like	3.1	gi|939636835	33.9	76	312	28	40	25	55	8	104	114	1	3	N	1316	FOR	Halyomorpha halys	223	hypothetical protein; conserved	3.1	gi|915130463
225	T	1057	225	triadin	0.051	225	hypothetical protein M513_13134	1E-011	gi|669302306	78.2	216	235	33	37	92	118	0	15	500	6	-1	Y	1389	REV	Trichuris suis	225	NADH dehydrogenase subunit 2 (mitochondrion)	8E-007	gi|685496656	57.8	156	332	31	39	47	112	9	176	316	7	-2	Y	.641	REV	Gononemertes parasita	225	LOW QUALITY PROTEIN: conserved Plasmodium protein; unknown function	6E-009	gi|832030528
226	A	899	226	splicing regulatory glutamine/lysine-rich protein 1 isoform X1	2E-037	226	hypothetical protein M514_19703	7E-094	gi|669328025	350	662	690	56	84	96	129	0	0	0	200	2	Y		FOR	Trichuris suis	226	Hypothetical protein CBG17156	3E-061	gi|268578395	238	355	376	36	68	95	187	0	2	16	11	2	Y		FOR	Caenorhabditis briggsae	226	WD domain; G-beta repeat-containing protein; putative	1E-065	gi|916503309
228	A	1014	228	GPI mannosyltransferase 1-like	0.90	228	membrane protein; partial	0.23	gi|927687763	43.9	112	131	34	37	86	84	27	5	675	1	-2	N	1786	REV	Candidatus Magnetomorum sp. HK-1	228	predicted protein; partial	0.22	gi|156350161	39.7	129	166	29	46	78	71	8	26	724	2	-1	N	.775	REV	Nematostella vectensis	228	hypothetical protein DDB_G0280341	0.014	gi|66814420
231	C	909	231	peptidyl-prolyl cis-trans isomerase G	2E-015	231	hypothetical protein M514_19703	2E-026	gi|669328025	126	670	690	24	51	97	220	0	0	0	200	3	Y		FOR	Trichuris suis	231	Hypothetical protein CBG17156	2E-023	gi|268578395	112	334	376	24	46	89	235	12	12	1	8	3	Y		FOR	Caenorhabditis briggsae	231	IQ calmodulin-binding motif domain-containing protein	1E-021	gi|237830605
233	A	972	233	GPI mannosyltransferase 1-like	2E-005	233	hypothetical protein PITC_029160	2E-044	gi|700481256	187	301	308	34	41	98	206	0	1	6	11	-1	Y	2658	REV	Penicillium italicum	233	pugilistDominant; partial	5E-034	gi|170050777	147	522	524	33	50	100	183	24	1	8	16	-1	Y	.958	REV	Culex quinquefasciatus	233	hypothetical protein IMG5_109580	8E-024	gi|471228071
236	A	497	236	serine/arginine repetitive matrix protein 1 isoform X1	1E-011	236	hypothetical protein ARALYDRAFT_473807	7E-021	gi|297852206	106	199	353	35	45	57	104	7	75	3	8	2	Y		FOR	Arabidopsis lyrata subsp. lyrata	236	uncharacterized protein Dana_GF20626; isoform C	3E-016	gi|964091918	87.0	1112	1923	33	42	58	117	12	711	1	10	2	Y		FOR	Drosophila ananassae	236	predicted protein; partial	1E-017	gi|290975008
237	A	276	237	patched domain-containing protein 4 isoform X1	2.4	237	hypothetical protein OT06_29225	14	gi|723288147	35.8	63	80	28	49	80	48	5	4	1	1	-1	N	1587	REV	Candidatus Thiomargarita nelsonii	237	cytochrome c oxidase subunit III (mitochondrion)	1.4	gi|685497305	34.3	66	262	29	44	26	47	2	11	16	1	-1	N	1515	REV	Tetranychus truncatus	237	hypothetical protein PPTG_10650	15	gi|675190805
238	A	630	238	triadin	6E-014	238	hypothetical protein M513_07207; partial	5E-022	gi|669308377	110	258	290	32	51	89	131	0	0	0	27	2	Y	.388	FOR	Trichuris suis	238	hypothetical protein HELRODRAFT_166097	1E-019	gi|675891736	99.0	209	248	36	57	85	94	0	39	1	17	2	Y		FOR	Helobdella robusta	238	hypothetical protein EMH_0025660	1E-020	gi|916516198
240	A	333	240	pre-mRNA-processing factor 40 homolog A	2E-007	240	unnamed protein product	7E-013	gi|560122242	80.1	190	195	38	50	98	71	6	0	0	29	3	Y		FOR	Haemonchus contortus	240	hypothetical protein HELRODRAFT_166097	1E-011	gi|675891736	71.2	205	248	36	50	83	67	0	0	0	66	3	Y		FOR	Helobdella robusta	240	hypothetical protein IMG5_091710	4E-012	gi|471229737
241	G	316	241	LOW QUALITY PROTEIN: splicing regulatory glutamine/lysine-rich protein 1	4E-009	241	hypothetical protein TcasGA2_TC034828	3E-011	gi|1004397254	74.7	297	323	38	63	92	62	0	0	0	42	2	Y		FOR	Tribolium castaneum	241	serine/arginine repetitive matrix protein 2	1E-010	gi|751456416	67.8	848	1752	36	58	48	69	9	0	0	26	2	Y		FOR	Bactrocera cucurbitae	241	Plasmodium exported protein; unknown function	2E-011	gi|832033838
244	G	860	244	protein FAM98A; partial	1E-013	244	hypothetical protein; partial	3E-034	gi|914873594	152	1481	1482	40	52	100	158	59	0	0	69	3	Y		FOR	Acetobacterium bakii	244	hypothetical protein LOTGIDRAFT_228409	5E-025	gi|676448385	117	1337	1512	35	55	88	139	15	0	0	79	2	Y		FOR	Lottia gigantea	244	hypothetical protein AMSG_08704	1E-031	gi|923123301
247	A	410	247	LOW QUALITY PROTEIN: uncharacterized protein C6orf132 homolog	4E-005	247	vegetative cell wall protein gp1-like	2E-009	gi|743812993	68.9	170	348	40	44	49	82	11	178	16	5	-3	Y	1765	REV	Elaeis guineensis	247	acanthoscurrin-2-like	3E-008	gi|936682562	59.7	108	191	45	50	57	46	3	82	18	9	2	Y		FOR	Trichogramma pretiosum	247	hypothetical protein EMIHUDRAFT_114639	1E-008	gi|551591209
249	T	500	249	splicing regulatory glutamine/lysine-rich protein 1 isoform X1	1E-020	249	hypothetical protein BVRB_1g007950	1E-034	gi|870868954	152	379	391	43	78	97	94	0	0	0	163	-1	Y	1583	REV	Beta vulgaris subsp. vulgaris	249	hypothetical protein HELRODRAFT_166097	3E-031	gi|675891736	136	247	248	40	75	100	98	0	1	1	19	-1	Y	2429	REV	Helobdella robusta	249	hypothetical protein EMH_0025660	7E-036	gi|916516198
25	G	572	25	mucin-2	0.024	25	extensin-like	0.001	gi|736199314	49.7	242	850	32	39	29	105	11	130	44	2	2	Y	1.24	FOR	Notothenia coriiceps	25	flocculation protein FLO11-like	7E-005	gi|524895559	49.7	463	1400	34	49	33	85	11	307	22	7	2	Y	.216	FOR	Aplysia californica	25	ubiquitin thiolesterase	7E-005	gi|470440968
250	C	924	250	triadin	3E-028	250	hypothetical protein BVRB_1g021030	2E-064	gi|870847363	253	598	790	40	73	76	181	0	0	0	200	1	Y	.167	FOR	Beta vulgaris subsp. vulgaris	250	protein split ends-like	3E-051	gi|871277389	205	1746	6162	43	68	28	156	10	0	0	59	3	Y		FOR	Aplysia californica	250	smooth muscle caldesmon	4E-051	gi|123439757
251	A	457	251	sperm flagellar protein 2	2E-007	251	hypothetical protein AK79_23180; partial	2E-016	gi|677621883	91.7	156	160	40	59	98	85	13	4	63	10	3	Y		FOR	Salmonella enterica subsp. enterica serovar Bareilly str. CFSAN001089	251	protein PXR1-like	3E-012	gi|908471689	73.2	135	178	48	66	76	43	3	34	188	11	1	Y		FOR	Biomphalaria glabrata	251	hypothetical protein EMH_0025660	1E-011	gi|916516198
252	A	393	252	ADP-ribosylation factor-like protein 6-interacting protein 4	3E-005	252	hypothetical protein M513_07207; partial	3E-009	gi|669308377	68.2	254	290	31	49	88	81	0	0	0	54	3	Y	.394	FOR	Trichuris suis	252	Hypothetical protein CBG17156	1E-009	gi|268578395	64.3	344	376	31	45	92	81	0	0	0	44	3	Y	.291	FOR	Caenorhabditis briggsae	252	hypothetical protein EMH_0025660	4E-010	gi|916516198
256	G	642	256	GPI mannosyltransferase 1-like	2E-004	256	hypothetical protein IMG5_069370; partial	5E-005	gi|471231278	54.7	216	346	27	42	63	122	12	5	105	3	-3	Y	.926	REV	Ichthyophthirius multifiliis	256	NADH dehydrogenase subunit 4 (mitochondrion)	4E-005	gi|372291607	50.8	366	415	27	45	88	126	19	33	176	3	-3	Y	.546	REV	Pleurobrachia bachei	256	hypothetical protein IMG5_069370; partial	1E-006	gi|471231278
258	A	549	258	RNA-binding protein 25 isoform X1	3E-025	258	hypothetical protein M513_09715	7E-047	gi|669305910	192	286	382	48	85	75	95	1	0	0	53	3	Y		FOR	Trichuris suis	258	hypothetical protein HELRODRAFT_166097	2E-041	gi|675891736	170	246	248	41	80	100	105	0	2	1	10	3	Y		FOR	Helobdella robusta	258	hypothetical protein EMH_0025660	5E-045	gi|916516198
259	A	547	259	splicing regulatory glutamine/lysine-rich protein 1 isoform X1	4E-021	259	hypothetical protein EBH_0011770	4E-039	gi|557187376	167	204	234	47	82	88	89	1	18	16	15	3	Y		FOR	Eimeria brunetti	259	hypothetical protein HELRODRAFT_166097	4E-035	gi|675891736	149	246	248	39	77	100	104	4	2	16	19	1	Y		FOR	Helobdella robusta	259	hypothetical protein EMH_0025660	3E-038	gi|916516198
268	C	612	268	ubinuclein-1	0.52	268	hypothetical protein EBI_26875	8E-004	gi|269862229	50.4	139	203	34	40	69	98	11	52	73	1	-1	N	2878	REV	Enterocytozoon bieneusi H348	268	hypothetical protein HELRODRAFT_169578	0.002	gi|675856218	45.4	162	1151	30	43	14	117	2	930	29	1	-3	N	3086	REV	Helobdella robusta	268	hypothetical protein; partial	0.022	gi|70929998
260	A	434	260	collagen alpha-1(VII) chain	2E-005	260	hypothetical protein; partial	4E-010	gi|758917828	70.9	360	368	32	48	98	103	10	2	3	20	3	Y	.833	FOR	Bradyrhizobium sp. UASWS1016	260	hypothetical protein CRE_21981	7E-008	gi|308469594	58.5	194	248	26	47	79	110	8	39	3	8	3	Y	1546	FOR	Caenorhabditis remanei	260	hypothetical protein EMH_0025660	2E-008	gi|916516198
261	G	797	261	E3 ubiquitin-protein ligase RBBP6	2E-012	261	hypothetical protein CGGC5_13303	2E-019	gi|596716780	103	340	360	28	50	95	151	0	0	0	200	3	Y		FOR	Colletotrichum gloeosporioides Nara gc5	261	hypothetical protein LOTGIDRAFT_228409	9E-017	gi|676448385	90.1	1367	1512	27	46	90	175	18	0	0	43	3	Y		FOR	Lottia gigantea	261	hypothetical protein; partial	2E-017	gi|70945447
262	A	424	262	putative uncharacterized protein DDB_G0271982; partial	6E-013	262	hypothetical protein M514_19703	4E-016	gi|669328025	90.9	670	690	47	70	97	54	0	0	0	200	1	Y	.149	FOR	Trichuris suis	262	hypothetical protein HELRODRAFT_166097	3E-017	gi|675891736	89.7	221	248	46	70	90	55	0	0	0	59	1	Y	.452	FOR	Helobdella robusta	262	hypothetical protein EMH_0025660	2E-017	gi|916516198
264	G	958	264	splicing regulatory glutamine/lysine-rich protein 1 isoform X1	2E-020	264	hypothetical protein M514_25638	2E-054	gi|669321863	219	577	644	41	61	90	177	0	0	0	200	1	Y		FOR	Trichuris suis	264	Hypothetical protein CBG17156	3E-035	gi|268578395	152	344	376	30	52	92	203	17	2	39	10	1	Y		FOR	Caenorhabditis briggsae	264	WD domain; G-beta repeat-containing protein; putative	5E-040	gi|916503309
265	C	251	265	LOW QUALITY PROTEIN: mitochondrial-processing peptidase subunit alpha	12	265	hypothetical protein	54	gi|943595364	33.9	31	302	46	59	11	17	0	271	149	1	2	N	3226	FOR	Apibacter mensalis	265	integrator complex subunit 12 isoform X2	16	gi|936690172	30.8	42	253	28	53	17	32	0	151	89	1	-2	N	4762	REV	Trichogramma pretiosum	265	surface antigen BspA-like	8.7	gi|123493331
27	A	746	27	splicing regulatory glutamine/lysine-rich protein 1 isoform X1	2E-014	27	Vomeronasal type-1 receptor 4	1E-033	gi|344244673	150	451	566	38	60	80	140	6	0	0	24	3	Y		FOR	Cricetulus griseus	27	hypothetical protein CRE_21981	2E-025	gi|308469594	119	198	248	37	55	80	131	12	34	77	11	2	Y		FOR	Caenorhabditis remanei	27	hypothetical protein EMH_0025660	1E-027	gi|916516198
271	T	487	271	serine/arginine repetitive matrix protein 1 isoform X1	6E-008	271	unnamed protein product	9E-010	gi|546309619	69.7	326	599	32	43	55	101	0	167	19	13	1	Y		FOR	Chondrus crispus	271	LOW QUALITY PROTEIN: mucin-2	3E-008	gi|780092610	60.5	482	1947	26	39	25	118	6	1156	4	10	1	Y		FOR	Strongylocentrotus purpuratus	271	unnamed protein product	2E-011	gi|546309619
272	A	1000	272	GPI mannosyltransferase 1-like	4E-011	272	hypothetical protein M514_25638	2E-024	gi|669321863	120	587	644	32	48	91	225	0	48	3	19	3	Y	1533	FOR	Trichuris suis	272	hypothetical protein HELRODRAFT_166097	3E-014	gi|675891736	82.4	205	248	37	51	83	113	2	43	1	10	3	Y	3415	FOR	Helobdella robusta	272	hypothetical protein EMH_0025660	1E-017	gi|916516198
273	A	608	273	relaxin-3 receptor 2	3.3	273	conserved domain protein; partial	2E-005	gi|145846003	55.8	133	159	32	37	84	103	23	9	219	1	-1	N	3008	REV	Ruminococcus torques ATCC 27756	273	NADH dehydrogenase subunit 5 (mitochondrion)	0.71	gi|400201809	36.6	50	530	35	49	10	33	0	480	452	1	-2	N		REV	Thelazia callipaeda	273	hypothetical protein LbrM_03_0970	0.081	gi|154331739
274	C	689	274	xin actin-binding repeat-containing protein 2	0.015	274	interleukin 18 binding protein	8E-005	gi|7688240	54.3	80	218	37	48	37	51	1	135	203	1	2	N	1.25	FOR	Molluscum contagiosum virus subtype 1	274	NADH dehydrogenase subunit 1 (mitochondrion)	0.005	gi|746000035	44.3	112	293	29	42	39	86	2	61	60	1	-1	N		REV	Demodex brevis	274	hypothetical protein AMSG_01841	3E-004	gi|923135769
277	A	533	277	solute carrier family 22 member 20; partial	4E-010	277	hypothetical protein M513_08962	1E-023	gi|669306598	115	240	265	52	69	91	54	0	0	0	114	3	Y		FOR	Trichuris suis	277	hypothetical protein HELRODRAFT_166097	1E-023	gi|675891736	111	205	248	50	69	83	56	0	0	0	36	3	Y		FOR	Helobdella robusta	277	hypothetical protein EMH_0025660	1E-024	gi|916516198
279	A	891	279	splicing regulatory glutamine/lysine-rich protein 1 isoform X1	2E-024	279	hypothetical protein M514_19703	4E-060	gi|669328025	238	668	690	43	68	97	165	0	0	0	200	1	N	.15	FOR	Trichuris suis	279	hypothetical protein HELRODRAFT_166097	9E-043	gi|675891736	176	246	248	42	63	100	140	0	2	1	14	2	Y		FOR	Helobdella robusta	279	hypothetical protein; partial	3E-047	gi|70945447
281	T	230	281	noggin-1-like	2.4	281	anaerobic dimethyl sulfoxide reductase chain C	32	gi|749456633	34.7	53	149	35	51	36	35	0	37	10	1	-3	N	3774	REV	Vibrio sp. JCM 19232	281	AAEL012453-PA	4.2	gi|157132504	32.7	40	396	34	56	10	27	0	293	14	1	2	N	2.5	FOR	Aedes aegypti	281	hypothetical protein	3.0	gi|156088779
282	C	221	282	neural Wiskott-Aldrich syndrome protein; partial	0.042	282	hypothetical protein	0.57	gi|488725226	40.4	66	432	37	42	16	43	0	187	2	1	2	N		FOR	Gimesia maris DSM 8797	282	uncharacterized protein LOC105840707 isoform X2	0.026	gi|826412232	40.0	80	1291	35	50	6	39	2	1182	5	3	2	Y		FOR	Monomorium pharaonis	282	hypothetical protein AMSG_02166	0.043	gi|923135443
283	T	731	283	splicing regulatory glutamine/lysine-rich protein 1 isoform X1	9E-025	283	hypothetical protein M513_08962	9E-061	gi|669306598	240	254	265	52	78	96	105	0	0	0	23	2	Y		FOR	Trichuris suis	283	hypothetical protein HELRODRAFT_166097	1E-050	gi|675891736	202	246	248	47	72	100	115	0	2	72	9	2	Y		FOR	Helobdella robusta	283	hypothetical protein EMH_0025660	3E-052	gi|916516198
288	T	751	288	splicing regulatory glutamine/lysine-rich protein 1 isoform X1	4E-021	288	S-antigen protein	1E-041	gi|449271200	177	364	514	42	69	71	132	12	0	0	38	3	Y		FOR	Columba livia	288	protein split ends-like	4E-035	gi|871277389	150	1691	6162	38	68	27	136	5	0	0	68	3	Y		FOR	Aplysia californica	288	WD domain; G-beta repeat-containing protein; putative	3E-037	gi|916503309
29	A	633	29	formin-like protein 3	2.6	29	hypothetical protein; partial	0.32	gi|70929998	42.0	71	272	38	49	26	51	8	185	394	1	-1	N	1408	REV	Plasmodium chabaudi chabaudi	29	WW domain-binding protein 11	0.59	gi|801397715	28.5	101	560	35	58	18	36	1	306	278	3	2	Y	.99	FOR	Atta cephalotes	29	hypothetical protein; partial	0.008	gi|70929998
291	G	401	291	putative uncharacterized protein DDB_G0271982; partial	3E-009	291	hypothetical protein WG82_03170; partial	3E-012	gi|806992477	77.8	351	352	36	54	100	75	13	0	0	29	1	Y		FOR	Citrobacter amalonaticus	291	hypothetical protein CRE_21981	8E-010	gi|308469594	65.1	203	248	43	53	82	57	5	29	5	18	3	Y		FOR	Caenorhabditis remanei	291	hypothetical protein HHA_257300	1E-010	gi|675122728
293	A	745	293	splicing regulatory glutamine/lysine-rich protein 1 isoform X1	4E-030	293	hypothetical protein M514_19703	8E-068	gi|669328025	263	663	690	49	82	96	124	0	0	0	200	3	Y		FOR	Trichuris suis	293	hypothetical protein HELRODRAFT_166097	3E-048	gi|675891736	194	246	248	39	69	100	148	0	2	3	7	3	Y		FOR	Helobdella robusta	293	WD domain; G-beta repeat-containing protein; putative	1E-056	gi|916503309
295	G	213	295	Y+L amino acid transporter 2-like	0.47	295	uncharacterized protein LOC102642093	2E-005	gi|755490892	55.5	220	265	68	75	83	14	0	0	0	23	-3	Y		REV	Mus musculus	295	hypothetical protein MS3_10239; partial	2E-005	gi|844875465	50.4	104	105	67	76	100	14	3	1	1	17	-3	Y		REV	Schistosoma haematobium	295	hypothetical protein	3E-006	gi|70935360
296	G	781	296	vesicular; overexpressed in cancer; prosurvival protein 1; partial	0.61	296	collagen alpha-1(I) chain-like	2.0	gi|927135962	40.0	74	1121	33	45	7	53	2	924	452	1	2	N		FOR	Sus scrofa	296	uncharacterized protein Dpse_GA17709; isoform A	2.3	gi|198461197	32.3	99	1709	30	38	6	63	2	1539	332	2	-3	Y	3.03	REV	Drosophila pseudoobscura pseudoobscura	296	expressed protein	0.29	gi|330840251
310	A	975	310	adipocyte enhancer-binding protein 1 isoform X2	7E-008	310	hypothetical protein	5E-011	gi|145482197	75.9	643	1734	26	39	37	163	5	0	0	32	1	Y		FOR	Paramecium tetraurelia	310	aspartyl/asparaginyl beta-hydroxylase-like	3E-009	gi|585722906	65.9	690	1223	27	46	57	123	13	95	116	16	3	Y		FOR	Saccoglossus kowalevskii	310	hypothetical protein (macronuclear)	1E-012	gi|145482197
299	C	988	299	phosphoglucomutase-2-like; partial	3.3	299	hypothetical protein	35	gi|254572700	36.6	54	420	40	52	13	33	3	180	810	1	3	N	1852	FOR	Komagataella phaffii CBS 7435	299	microtubule-associated protein futsch-like	3.0	gi|585655695	35.8	38	2630	35	61	1	25	0	710	660	1	3	N		FOR	Saccoglossus kowalevskii	299	uncharacterized protein	2.8	gi|829086673
3	T	315	3	dynactin subunit 1 isoform X1	4.0	3	cytochrome ubiquinol oxidase subunit I	4.9	gi|504371687	37.4	48	573	40	57	9	29	2	96	137	1	-3	N		REV	Corynebacterium pseudotuberculosis 267	3	rho GTPase-activating protein 5-like	0.66	gi|828203348	35.4	103	1758	28	42	6	74	8	1364	9	1	3	N		FOR	Hydra vulgaris	3	hypothetical protein DICPUDRAFT_155021	0.35	gi|330805057
301	A	414	301	GPI mannosyltransferase 1-like	2E-004	301	hypothetical protein OCBIM_22023524mg	1E-004	gi|918336899	52.8	190	198	39	48	96	73	3	5	1	6	-2	Y	1579	REV	Octopus bimaculoides	301	ND2 gene product (mitochondrion)	3E-004	gi|353526365	46.6	230	241	27	48	96	88	5	1	2	6	-3	Y	.435	REV	Mnemiopsis leidyi	301	hypothetical protein GUITHDRAFT_113400	3E-005	gi|551649619
302	A	408	302	dystonin isoform X2	5.1	302	laccase-4-like	2.2	gi|390348264	38.5	131	565	29	43	23	96	4	414	8	1	-3	N	3817	REV	Strongylocentrotus purpuratus	302	laccase-4-like	0.075	gi|390348264	38.5	131	565	29	43	23	96	4	414	8	1	-3	N	3817	REV	Strongylocentrotus purpuratus	302	hypothetical protein	3.0	gi|167393670
305	C	329	305	collagen alpha-2(XI) chain-like	1E-006	305	Dual-specificity phosphatase; catalytic domain-containing protein; related	7E-007	gi|915010986	60.1	108	1172	33	42	9	72	2	744	6	1	3	N		FOR	Eimeria acervulina	305	hypothetical protein LOTGIDRAFT_228409	1E-006	gi|676448385	54.3	1325	1512	35	50	88	75	13	0	0	113	3	Y		FOR	Lottia gigantea	305	Dual-specificity phosphatase; catalytic domain-containing protein; related	1E-008	gi|915010986
306	A	859	306	collagen alpha-2(VI) chain	2E-005	306	SJCHGC09076 protein	6E-015	gi|56756781	88.6	68	109	67	70	63	22	0	40	216	2	3	Y	1471	FOR	Schistosoma japonicum	306	hypothetical protein LOTGIDRAFT_228409	1E-006	gi|676448385	57.0	1230	1512	32	48	81	98	7	0	0	25	3	Y	.244	FOR	Lottia gigantea	306	hypothetical protein; conserved	2E-005	gi|921125668
312	G	981	312	olfactory receptor 1038-like; partial	1.5	312	hypothetical protein A353_0118	0.99	gi|400362884	38.1	207	394	29	40	53	115	14	174	332	2	-1	Y	2415	REV	Candidatus Carsonella ruddii HC isolate Thao2000	312	AGAP009350-PA; partial	0.80	gi|158288162	37.7	69	671	31	42	10	52	0	308	562	1	-1	N	1449	REV	Anopheles gambiae str. PEST	312	conserved Plasmodium protein; unknown function	0.73	gi|832025845
313	G	684	313	NADH dehydrogenase	0.83	313	hypothetical protein	5.7	gi|488901645	38.1	76	506	31	55	15	53	3	325	232	1	-1	N	2632	REV	Campylobacter coli 7--1	313	hypothetical protein T265_13202; partial	2.7	gi|684378348	35.0	83	1963	25	48	4	63	0	1211	74	1	-3	N	3614	REV	Opisthorchis viverrini	313	hypothetical protein GTHECHR1080 (nucleomorph)	4.3	gi|162606124
317	G	393	317	GPI mannosyltransferase 1-like	0.54	317	hypothetical protein LOTGIDRAFT_113701; partial	0.004	gi|676443086	47.8	281	344	25	49	82	80	3	6	75	3	-2	N	1779	REV	Lottia gigantea	317	hypothetical protein LOTGIDRAFT_113701; partial	1E-004	gi|676443086	47.8	281	344	25	49	82	80	3	6	75	4	-2	N	1779	REV	Lottia gigantea	317	hypothetical protein	0.002	gi|167394869
318	T	874	318	neurofilament heavy polypeptide; partial	5E-013	318	hypothetical protein M514_19703	6E-018	gi|669328025	98.6	670	690	21	49	97	198	0	0	0	200	2	Y		FOR	Trichuris suis	318	Hypothetical protein CBG17156	2E-018	gi|268578395	95.9	344	376	25	46	92	186	9	0	0	24	2	Y		FOR	Caenorhabditis briggsae	318	hypothetical protein; partial	4E-017	gi|70945447
32	C	738	32	amyloid beta A4 precursor protein-binding family B member 1-interacting protein	0.039	32	extensin-like	2.3	gi|922471634	39.7	61	452	34	43	14	43	0	283	408	1	3	N	3279	FOR	Brassica oleracea var. oleracea	32	GD12411	0.63	gi|195591054	37.4	110	553	25	35	20	98	0	411	275	1	2	N	1818	FOR	Drosophila simulans	32	hypothetical protein (macronuclear)	0.45	gi|145529496
320	G	298	320	transmembrane protein 184C; partial	0.13	320	hypothetical protein UVI_02003750	25	gi|781087862	35.0	59	266	28	55	23	45	1	70	44	1	-1	N	1695	REV	Ustilaginoidea virens	320	TFIIH basal transcription factor complex p44 subunit	7.1	gi|170585402	32.0	29	361	40	76	8	18	0	135	124	1	-2	N		REV	Brugia malayi	320	predicted protein	6.6	gi|219124632
323	G	926	323	serine/arginine repetitive matrix protein 1 isoform X1	4E-010	323	unnamed protein product	8E-013	gi|546326810	81.6	378	647	24	36	59	222	18	163	13	12	2	Y		FOR	Chondrus crispus	323	aspartyl/asparaginyl beta-hydroxylase-like	4E-013	gi|585722906	78.6	703	1223	26	40	58	174	8	96	28	13	2	Y		FOR	Saccoglossus kowalevskii	323	unnamed protein product	2E-014	gi|546326810
324	A	548	324	vomeronasal type-2 receptor 26-like	2.7	324	beta-galactosidase a-peptide	0.35	gi|157165877	41.2	77	127	32	46	61	53	0	46	315	1	3	N	2597	FOR	Cloning vector pTriplEx2	324	putative mediator of RNA polymerase II transcription subunit 26	2.1	gi|909582557	34.7	59	269	30	50	22	42	1	18	343	1	-3	N	3.39	REV	Papilio polytes	324	hypothetical protein PPTG_12766	4.6	gi|675198669
325	T	744	325	serine/arginine repetitive matrix protein 1 isoform X1	1E-007	325	unnamed protein product	4E-014	gi|546309619	85.5	334	599	31	42	56	144	8	159	79	15	1	Y		FOR	Chondrus crispus	325	hypothetical protein CRE_06997	3E-009	gi|308464252	65.1	186	550	30	43	34	122	13	66	255	6	3	Y		FOR	Caenorhabditis remanei	325	unnamed protein product	9E-016	gi|546309619
326	C	996	326	serine/arginine repetitive matrix protein 1 isoform X2	2E-013	326	unnamed protein product	6E-020	gi|546326810	105	404	647	28	38	63	228	3	135	50	7	2	Y	.248	FOR	Chondrus crispus	326	proteoglycan 4-like	5E-019	gi|766922193	98.2	989	1347	23	37	73	249	25	89	25	17	2	Y		FOR	Ceratosolen solmsi marchali	326	unnamed protein product	1E-021	gi|546326810
328	G	1096	328	serine/arginine repetitive matrix protein 1 isoform X2	7E-007	328	serine/arginine repetitive matrix protein 1 isoform X2	3E-004	gi|602634559	53.5	342	892	25	38	38	281	18	246	13	1	1	N	2339	FOR	Python bivittatus	328	arginine/serine-rich protein PNISR	0.001	gi|759072467	47.8	196	815	25	41	24	169	0	536	346	1	1	N	3061	FOR	Cerapachys biroi	328	hypothetical protein; conserved	0.001	gi|915001150
332	C	576	332	basic proline-rich protein-like	1E-015	332	Protein TAPT1-like	9E-022	gi|930651695	109	266	824	41	45	32	122	19	557	3	11	3	Y	.376	FOR	Papilio xuthus	332	uncharacterized protein Dana_GF24314	6E-021	gi|964136394	103	783	805	34	40	97	140	37	0	0	32	1	Y		FOR	Drosophila ananassae	332	hypothetical protein PTSG_11912	2E-019	gi|514697317
333	A	792	333	triadin	2E-017	333	hypothetical protein M513_07207; partial	3E-032	gi|669308377	145	253	290	37	56	88	140	0	33	2	20	1	Y		FOR	Trichuris suis	333	Hypothetical protein CBG17156	1E-028	gi|268578395	129	351	376	30	47	94	186	4	2	2	20	2	Y		FOR	Caenorhabditis briggsae	333	WD domain; G-beta repeat-containing protein; putative	2E-027	gi|916503309
334	C	627	334	neurofilament heavy polypeptide; partial	1E-012	334	unnamed protein product	2E-015	gi|546326810	89.4	416	647	30	43	64	165	32	159	7	15	3	Y		FOR	Chondrus crispus	334	extensin-like	2E-014	gi|662202009	81.6	245	251	28	42	98	154	7	4	6	7	3	Y		FOR	Diaphorina citri	334	unnamed protein product	4E-017	gi|546326810
336	G	538	336	nuclear pore membrane glycoprotein 210	29	336	zinc finger protein 2-like isoform X2	11	gi|827537610	36.2	51	491	32	51	11	35	0	243	157	1	1	N		FOR	Bombyx mori	336	zinc finger protein 2-like isoform X2	0.68	gi|827537610	36.2	51	491	32	51	11	35	0	243	157	1	1	N		FOR	Bombyx mori	336	conserved Plasmodium membrane protein; unknown function	2.0	gi|124505233
337	G	207	337	lysine-specific demethylase PHF2	0.12	337	hypothetical protein PPERSA_12610	1.3	gi|954187087	39.3	38	517	46	64	8	21	0	54	88	1	1	N	2632	FOR	Pseudocohnilembus persalinus	337	poly(ADP-ribose) polymerase pme-5-like	0.50	gi|585676175	35.8	49	2457	40	54	2	30	2	243	59	1	2	N		FOR	Saccoglossus kowalevskii	337	LOW QUALITY PROTEIN: protein kinase; putative	0.20	gi|832033968
338	N	534	338	SLIT and NTRK-like protein 5	2.6	338	CRE-TAT-4 protein	1.7	gi|308502932	38.9	93	1245	30	47	8	66	1	7	149	1	-3	N	3226	REV	Caenorhabditis remanei	338	CRE-TAT-4 protein	0.10	gi|308502932	38.9	93	1245	30	47	8	66	1	7	149	1	-3	N	3226	REV	Caenorhabditis remanei	338	hypothetical protein; partial	0.18	gi|67984554
339	A	370	339	LOW QUALITY PROTEIN: low-density lipoprotein receptor-related protein 2-like;	9.1	339	hypothetical protein	8.4	gi|491337827	36.6	33	295	50	58	12	17	0	150	104	1	-1	N		REV	Acinetobacter sp. NIPH 298	339	Solute carrier family 12 member 5	5.6	gi|844859555	32.3	41	1168	33	62	4	30	0	235	99	1	3	N		FOR	Schistosoma haematobium	339	hypothetical protein NGA_0177102	6.7	gi|553188150
340	G	521	340	serine/arginine repetitive matrix protein 1 isoform X1	9E-006	340	hypothetical protein LOTGIDRAFT_202939	9E-010	gi|676426511	69.7	45	60	69	80	77	14	0	15	193	1	1	N		FOR	Lottia gigantea	340	hypothetical protein LOTGIDRAFT_148293	5E-011	gi|676488379	69.7	45	51	69	80	90	14	0	6	193	1	1	N		FOR	Lottia gigantea	340	expressed protein; partial	6E-009	gi|676389091
344	C	1030	344	splicing regulatory glutamine/lysine-rich protein 1 isoform X1	4E-018	344	hypothetical protein BVRB_1g007950	5E-041	gi|870868954	175	387	391	30	54	99	221	0	3	60	20	3	Y		FOR	Beta vulgaris subsp. vulgaris	344	Hypothetical protein CBG17156	9E-032	gi|268578395	140	354	376	25	50	94	239	4	1	60	11	3	Y		FOR	Caenorhabditis briggsae	344	hypothetical protein; partial	3E-030	gi|70945447
349	T	732	349	solute carrier family 22 member 20; partial	7E-007	349	hypothetical protein; partial	7E-013	gi|1003720459	81.3	259	264	36	45	98	134	27	1	165	5	-1	Y	1931	REV	Streptococcus pneumoniae	349	hypothetical protein HELRODRAFT_166097	6E-010	gi|675891736	67.4	188	248	35	55	76	92	2	60	264	16	2	Y	4255	FOR	Helobdella robusta	349	hypothetical protein EMH_0025660	9E-010	gi|916516198
35	G	314	35	zinc finger CCCH domain-containing protein 13	7E-015	35	RNA-binding protein 25	5E-014	gi|827547212	84.0	271	827	51	64	33	46	5	0	0	25	2	Y	.369	FOR	Bombyx mori	35	RNA-binding protein 25	2E-015	gi|827547212	84.0	293	827	51	64	36	46	5	0	0	28	2	Y	.341	FOR	Bombyx mori	35	hypothetical protein DDB_G0291063	4E-015	gi|166240199
353	A	259	353	signal transducer and activator of transcription 2 isoform X1	4.0	353	Contains similarity to CGI-141 protein from Homo sapiens gb|AF151899. ESTs	41	gi|6850324	34.3	35	983	44	58	4	20	0	93	9	1	3	N		FOR	Arabidopsis thaliana	353	putative protein TPRXL; partial	21	gi|871265995	30.4	63	439	28	43	15	46	0	352	67	1	1	N	1587	FOR	Aplysia californica	353	AMP-binding enzyme family protein; related	11	gi|915009416
355	G	911	355	synapsin-1	5E-011	355	PRB1L precursor protein; partial	4E-016	gi|386433	92.8	356	358	30	42	100	149	11	2	286	13	2	Y		FOR	Homo sapiens	355	formin-like protein 14	3E-014	gi|780118357	82.0	258	805	29	43	32	147	6	490	287	5	2	Y		FOR	Strongylocentrotus purpuratus	355	unnamed protein product	7E-014	gi|546326810
357	T	385	357	GPI mannosyltransferase 1-like	0.39	357	membrane protein	0.20	gi|488988071	42.0	89	674	27	53	13	67	6	529	29	1	2	N	3371	FOR	Campylobacter jejuni subsp. jejuni 1997-1	357	NADH dehydrogenase subunit 2 (mitochondrion)	0.13	gi|482651168	37.7	66	275	29	48	24	52	1	166	90	1	3	N	6061	FOR	Bursaphelenchus mucronatus	357	hypothetical protein	0.041	gi|123502411
358	C	440	358	olfactory receptor 52K1-like; partial	8.1	358	hypothetical protein	14	gi|915974421	35.8	68	437	30	50	16	48	0	6	154	1	1	N	1471	FOR	Bacillus pumilus	358	E3 ubiquitin-protein ligase Topors-like isoform X2	0.64	gi|642929816	35.4	63	539	33	41	12	45	4	24	99	1	-1	N	3175	REV	Tribolium castaneum	358	hypothetical protein; partial	1.4	gi|68075287
362	A	829	362	wiskott-Aldrich syndrome protein family member 2	0.001	362	BnaC09g48100D	4E-005	gi|674934588	42.0	175	1166	32	40	15	88	9	547	148	3	1	Y	.571	FOR	Brassica napus	362	neural Wiskott-Aldrich syndrome protein-like	0.006	gi|998515766	34.7	106	517	31	41	21	75	1	284	190	2	1	Y	.943	FOR	Neodiprion lecontei	362	RGS domain-containing protein	0.003	gi|470245124
363	G	727	363	RNA-binding protein 25 isoform X1	6E-011	363	hypothetical protein CAPTEDRAFT_194915	5E-017	gi|443696809	95.1	232	234	37	56	100	103	15	2	175	13	1	Y		FOR	Capitella teleta	363	CG2839	3E-017	gi|24580684	91.7	538	826	36	57	65	99	7	0	0	38	3	Y	.372	FOR	Drosophila melanogaster	363	hypothetical protein IMG5_133010	3E-015	gi|471225863
364	T	565	364	synapsin-1	2E-005	364	cell envelope biogenesis protein OmpA	1E-006	gi|769881402	59.3	263	756	27	39	35	122	9	66	82	3	1	Y		FOR	Rhizobium nepotum 39/7	364	BUD13 homolog	7E-007	gi|907678091	56.2	371	700	23	38	53	122	3	99	65	8	2	Y		FOR	Stomoxys calcitrans	364	unnamed protein product	1E-007	gi|546326810
365	T	985	365	splicing regulatory glutamine/lysine-rich protein 1 isoform X1	6E-023	365	hypothetical protein BVRB_1g007950	1E-052	gi|870868954	214	326	391	45	67	84	140	0	0	0	37	2	Y		FOR	Beta vulgaris subsp. vulgaris	365	hypothetical protein LOTGIDRAFT_228409	2E-040	gi|676448385	169	1360	1512	35	58	90	183	28	0	0	97	2	Y		FOR	Lottia gigantea	365	hypothetical protein; partial	9E-042	gi|70945447
366	T	1023	366	protein SMG7 isoform X1	5.9	366	hypothetical protein	37	gi|949531889	36.6	100	451	25	44	22	83	1	69	55	1	1	N	1.	FOR	Lactobacillus acetotolerans DSM 20749 = JCM 3825	366	AGAP005666-PA	27	gi|118786831	32.7	42	417	37	58	10	27	1	105	303	1	-2	N		REV	Anopheles gambiae str. PEST	366	ATP synthase F0 subunit 6 (mitochondrion)	5.0	gi|283795037
367	A	788	367	splicing regulatory glutamine/lysine-rich protein 1 isoform X1	2E-032	367	hypothetical protein M514_19703	9E-078	gi|669328025	296	663	690	54	88	96	113	0	0	0	200	2	Y		FOR	Trichuris suis	367	hypothetical protein HELRODRAFT_166097	9E-052	gi|675891736	206	246	248	45	81	100	115	0	2	2	10	2	Y		FOR	Helobdella robusta	367	WD domain; G-beta repeat-containing protein; putative	9E-064	gi|916503309
368	G	829	368	formin-2	1E-036	368	hypothetical protein EhV204	2E-066	gi|73852674	259	449	621	53	53	72	126	5	0	0	21	-2	Y		REV	Emiliania huxleyi virus 86	368	basic proline-rich protein isoform X3	2E-051	gi|1000757925	205	765	815	42	48	94	159	7	0	0	23	-2	Y		REV	Cephus cinctus	368	hypothetical protein	3E-067	gi|551603444
369	G	968	369	GPI mannosyltransferase 1-like	4E-004	369	hypothetical protein IMG5_126840; partial	0.001	gi|471226384	51.6	232	514	29	40	45	181	12	191	166	1	-3	N	2155	REV	Ichthyophthirius multifiliis	369	ND4 gene product (mitochondrion)	0.014	gi|353526364	43.5	314	364	35	46	87	76	3	46	604	4	-3	Y	.637	REV	Mnemiopsis leidyi	369	hypothetical protein IMG5_126840; partial	2E-005	gi|471226384
37	G	668	37	IQ motif and SEC7 domain-containing protein 2	0.12	37	predicted protein	0.28	gi|154276702	42.4	133	717	28	42	19	109	10	284	57	1	-1	N	2256	REV	Histoplasma capsulatum NAm1	37	E3 ubiquitin-protein ligase TRIP12	0.10	gi|755888230	39.7	64	2975	33	46	2	44	1	1613	405	1	-1	N	3125	REV	Musca domestica	37	RhoGAP domain-containing protein	0.015	gi|470247671
370	A	782	370	GPI mannosyltransferase 1-like	8E-006	370	hypothetical protein CLF_100574	8E-016	gi|358339569	91.3	668	758	28	45	88	181	7	0	0	26	-1	Y	2246	REV	Clonorchis sinensis	370	ND2 gene product (mitochondrion)	7E-012	gi|353526365	73.9	240	241	28	48	100	170	11	1	3	3	-1	Y	5833	REV	Mnemiopsis leidyi	370	hypothetical protein GUITHDRAFT_113400	6E-015	gi|551649619
371	A	676	371	transcription initiation factor TFIID subunit 3-like; partial	6E-025	371	hypothetical protein M514_19703	3E-060	gi|669328025	238	663	690	49	80	96	114	0	0	0	200	1	Y		FOR	Trichuris suis	371	hypothetical protein HELRODRAFT_166097	7E-049	gi|675891736	196	246	248	43	72	100	120	0	2	1	11	1	Y		FOR	Helobdella robusta	371	WD domain; G-beta repeat-containing protein; putative	4E-051	gi|916503309
373	G	898	373	formin-2	7E-033	373	LOW QUALITY PROTEIN: basic proline-rich protein-like; partial	2E-057	gi|725567148	229	593	660	46	47	90	176	30	1	1	12	-3	Y		REV	Saimiri boliviensis boliviensis	373	proline-rich extensin-like protein EPR1 isoform X5	3E-044	gi|1000757929	181	704	742	37	45	95	191	11	35	1	20	-3	Y		REV	Cephus cinctus	373	hypothetical protein	2E-053	gi|551600695
375	G	957	375	triadin	2E-012	375	hypothetical protein AKG39_19220; partial	9E-016	gi|913744668	91.7	767	768	26	40	100	218	4	0	0	21	3	Y		FOR	Acetobacterium bakii	375	hypothetical protein LOTGIDRAFT_228409	4E-015	gi|676448385	85.1	1335	1512	27	40	88	204	21	0	0	39	3	Y		FOR	Lottia gigantea	375	unnamed protein product	4E-013	gi|546309619
376	T	376	376	synapsin-1-like	0.002	376	beta-galactosidase a-peptide	6E-004	gi|157165877	50.4	54	127	52	60	43	26	0	39	209	1	2	N		FOR	Cloning vector pTriplEx2	376	Prion-like-(Q/N-rich)-domain-bearing protein	8E-004	gi|25152837	45.1	255	539	33	43	47	61	0	232	90	5	3	N		FOR	Caenorhabditis elegans	376	expressed protein; partial	4E-004	gi|676386795
38	C	288	38	cleavage and polyadenylation specificity factor subunit 6	0.63	38	serine/arginine-rich splicing factor SR45	1.7	gi|514787432	38.9	38	427	43	68	9	23	0	308	148	1	1	N	5263	FOR	Setaria italica	38	GD14133	0.65	gi|195588883	35.4	74	722	33	38	10	62	3	256	2	1	2	N	2703	FOR	Drosophila simulans	38	predicted protein	0.60	gi|219109761
380	G	583	380	collagen alpha-2(VIII) chain; partial	0.28	380	hypothetical protein AC249_AIPGENE21745	4.7	gi|999988997	37.7	82	357	28	37	23	59	2	241	41	1	2	N	4878	FOR	Exaiptasia pallida	380	serine/threonine-protein kinase unc-51-like	1.9	gi|926631547	35.0	62	1006	33	48	6	45	12	257	8	1	2	N	3226	FOR	Limulus polyphemus	380	hypothetical protein EMIHUDRAFT_454373	0.81	gi|551624413
381	G	647	381	RNA-binding protein 25 isoform X1	6E-027	381	hypothetical protein BVRB_1g021030	4E-055	gi|870847363	221	594	790	45	82	75	116	0	0	0	200	2	Y		FOR	Beta vulgaris subsp. vulgaris	381	hypothetical protein HELRODRAFT_166097	4E-044	gi|675891736	180	246	248	39	72	100	128	0	2	2	10	2	Y		FOR	Helobdella robusta	381	WD domain; G-beta repeat-containing protein; putative	5E-051	gi|916503309
382	T	958	382	GPI mannosyltransferase 1-like	8E-004	382	hypothetical protein M513_13134	1E-007	gi|669302306	64.3	212	235	40	49	91	59	0	0	0	31	-3	Y	.472	REV	Trichuris suis	382	hypothetical protein LOAG_15820; partial	6E-008	gi|312116944	61.2	185	245	34	47	76	106	12	45	447	2	-3	N	1622	REV	Loa loa	382	hypothetical protein GUITHDRAFT_113400	6E-006	gi|551649619
383	C	675	383	activating transcription factor 7-interacting protein 2	2E-012	383	hypothetical protein; partial	8E-017	gi|983162110	94.0	592	594	28	46	100	164	16	2	1	19	1	Y		FOR	Acinetobacter baumannii	383	proteoglycan 4-like	1E-014	gi|766922193	82.4	1071	1347	25	42	80	175	22	0	0	23	1	Y		FOR	Ceratosolen solmsi marchali	383	ubiquitin system component Cue domain containing protein	2E-016	gi|268637975
384	A	714	384	serine/arginine repetitive matrix protein 1 isoform X2	1E-009	384	titin-like isoform X20	2E-009	gi|961073832	69.7	472	7485	25	40	6	165	9	2443	2	5	1	Y	.847	FOR	Octopus bimaculoides	384	titin-like isoform X20	1E-010	gi|961073832	69.7	472	7485	25	40	6	165	9	2443	2	6	1	Y	.847	FOR	Octopus bimaculoides	384	unnamed protein product	5E-010	gi|546309619
385	A	281	385	GPI mannosyltransferase 1-like	1.1	385	iron hydrogenase small subunit family protein	0.090	gi|829183567	43.1	46	2014	40	68	2	28	0	64	138	1	-1	N		REV	Tetrahymena thermophila SB210	385	NADH dehydrogenase subunit 2 (mitochondrion)	0.13	gi|658608260	37.7	91	336	33	47	27	62	3	165	6	1	-1	N		REV	Athyma cama	385	iron hydrogenase small subunit family protein	0.001	gi|829183567
386	G	505	386	serine/arginine repetitive matrix protein 1 isoform X1	7E-010	386	AGAP005951-PA-like protein	2E-013	gi|668459351	82.0	693	889	36	40	78	111	15	0	0	23	2	Y		FOR	Anopheles sinensis	386	basic proline-rich protein	8E-014	gi|939668963	79.0	792	847	29	36	94	129	21	45	2	19	2	Y		FOR	Microplitis demolitor	386	hypothetical protein PTSG_11912	1E-012	gi|514697317
387	C	935	387	peptidyl-prolyl cis-trans isomerase G	5E-013	387	hypothetical protein H920_13292	2E-020	gi|676270103	107	261	278	25	47	94	193	0	17	162	3	3	Y		FOR	Fukomys damarensis	387	Hypothetical protein CBG17156	8E-019	gi|268578395	97.4	344	376	24	43	92	218	6	2	87	12	3	Y		FOR	Caenorhabditis briggsae	387	hypothetical protein; partial	2E-017	gi|70945447
388	G	690	388	mediator of RNA polymerase II transcription subunit 13-like	4.2	388	hypothetical protein; partial	0.18	gi|1003720459	43.1	148	264	28	35	56	115	1	26	200	1	-3	N	.676	REV	Streptococcus pneumoniae	388	hypothetical protein LOTGIDRAFT_103053; partial	2.7	gi|676420003	35.0	196	484	24	39	41	158	8	11	32	1	-3	N	1531	REV	Lottia gigantea	388	hypothetical protein DDB_G0269004	1.2	gi|66827259
389	A	218	389	synapsin-1	0.073	389	hypothetical protein AK79_23135; partial	0.34	gi|677622094	41.2	71	442	27	50	16	52	2	60	6	1	3	N		FOR	Salmonella enterica subsp. enterica serovar Bareilly str. CFSAN001089	389	proteoglycan 4-like	0.13	gi|762110096	37.7	40	476	39	63	9	25	1	309	98	1	2	N		FOR	Crassostrea gigas	389	hypothetical protein AMSG_07264	0.054	gi|923125446
390	C	412	390	histone H1.0	0.026	390	hypothetical protein OCBIM_22033971mg; partial	3E-004	gi|918334298	51.2	122	130	34	47	95	79	2	7	51	3	2	Y	2459	FOR	Octopus bimaculoides	390	NADH dehydrogenase subunit 2 (mitochondrion)	0.001	gi|685496656	44.7	154	332	36	48	47	52	12	176	122	5	-2	Y		REV	Gononemertes parasita	390	hypothetical protein EMH_0025660	3E-004	gi|916516198
393	A	1053	393	splicing regulatory glutamine/lysine-rich protein 1 isoform X1	1E-007	393	Histone H5	4E-030	gi|734661381	139	301	328	37	51	92	164	0	15	213	9	1	Y	.997	FOR	Metarhizium album ARSEF 1941	393	Hypothetical protein CBG17156	7E-022	gi|268578395	107	366	376	32	49	98	181	11	1	224	18	1	Y	.82	FOR	Caenorhabditis briggsae	393	hypothetical protein EMH_0025660	6E-023	gi|916516198
395	A	1042	395	loricrin-like	5E-010	395	hypothetical protein Csa_6G058200	2E-029	gi|700190951	137	354	385	33	47	92	201	28	31	151	13	-3	Y	1412	REV	Cucumis sativus	395	proline-rich extensin-like protein EPR1 isoform X5	2E-019	gi|1000757929	99.8	640	742	31	36	86	180	0	97	150	12	-2	Y	.625	REV	Cephus cinctus	395	hypothetical protein	9E-016	gi|551603444
397	A	374	397	histone-lysine N-methyltransferase 2A	7E-010	397	Histone H5	2E-014	gi|734661381	85.1	311	328	34	63	95	77	0	0	0	200	1	Y		FOR	Metarhizium album ARSEF 1941	397	hypothetical protein HELRODRAFT_166097	3E-015	gi|675891736	83.2	204	248	33	61	83	81	0	0	0	58	1	Y		FOR	Helobdella robusta	397	hypothetical protein EMH_0025660	1E-015	gi|916516198
398	A	1001	398	serine/arginine repetitive matrix protein 2	4E-011	398	hypothetical protein AKG39_19220; partial	4E-017	gi|913744668	96.3	767	768	26	43	100	229	12	1	56	15	3	Y		FOR	Acetobacterium bakii	398	Hypothetical protein CBG17156	1E-014	gi|268578395	83.6	344	376	21	41	92	237	3	2	64	10	2	Y		FOR	Caenorhabditis briggsae	398	hypothetical protein EMH_0025660	1E-013	gi|916516198
399	A	408	399	voltage-dependent N-type calcium channel subunit alpha-1B-like; partial	1E-007	399	hypothetical protein; partial	2E-015	gi|914873594	88.2	1481	1482	37	54	100	93	15	0	0	91	3	Y		FOR	Acetobacterium bakii	399	hypothetical protein LOTGIDRAFT_228405; partial	1E-012	gi|676448373	74.3	839	860	36	51	98	90	7	0	0	56	3	Y		FOR	Lottia gigantea	399	predicted protein	3E-012	gi|290980603
4	A	308	4	splicing factor; arginine/serine-rich 15	0.007	4	unnamed protein product	6E-004	gi|641955110	50.4	73	208	49	57	36	32	3	15	125	2	-1	Y		REV	Oncorhynchus mykiss	4	Conserved hypothetical protein	0.005	gi|170593975	42.4	43	305	44	56	14	28	0	95	125	1	-2	N	2326	REV	Brugia malayi	4	hypothetical protein; partial	0.003	gi|70941337
400	A	705	400	collagen alpha-2(XI) chain-like	1E-014	400	hypothetical protein MHK_000605; partial	8E-027	gi|927688373	127	242	244	38	51	100	150	26	2	16	7	2	Y		FOR	Candidatus Magnetomorum sp. HK-1	400	hypothetical protein LOTGIDRAFT_228409	1E-021	gi|676448385	106	1339	1512	33	50	89	158	19	0	0	77	2	Y		FOR	Lottia gigantea	400	hypothetical protein EMH_0061360	4E-021	gi|916505677
401	G	794	401	collagen alpha-1(III) chain-like	5E-009	401	hypothetical protein LOTGIDRAFT_228409	2E-017	gi|676448385	96.7	1355	1512	31	45	90	147	4	0	0	65	2	Y		FOR	Lottia gigantea	401	hypothetical protein LOTGIDRAFT_228409	1E-018	gi|676448385	96.7	1355	1512	31	45	90	147	4	0	0	65	2	Y		FOR	Lottia gigantea	401	hypothetical protein AURANDRAFT_71291; partial	4E-014	gi|676385245
404	C	633	404	myb-binding protein 1A	0.11	404	beta-galactosidase a-peptide	3E-011	gi|157165877	75.5	88	127	49	65	70	45	0	39	248	1	2	N	2273	FOR	Cloning vector pTriplEx2	404	Hypothetical protein CBG17156	9E-005	gi|268578395	49.7	346	376	29	45	92	104	4	2	202	15	2	Y	1156	FOR	Caenorhabditis briggsae	404	hypothetical protein EMH_0025660	5E-004	gi|916516198
408	A	1120	408	peptidyl-prolyl cis-trans isomerase G	5E-026	408	hypothetical protein BVRB_1g021030	8E-046	gi|870847363	191	588	790	24	54	75	280	0	0	0	200	2	Y		FOR	Beta vulgaris subsp. vulgaris	408	Hypothetical protein CBG17156	3E-043	gi|268578395	179	366	376	28	52	98	265	3	2	1	5	3	Y		FOR	Caenorhabditis briggsae	408	hypothetical protein IMG5_133010	3E-037	gi|471225863
409	G	201	409	neurogenic locus notch homolog protein 4-like; partial	3.1																					409	39S ribosomal protein L16; mitochondrial	16	gi|766930821	30.8	29	247	46	56	12	16	0	35	4	1	-1	N		REV	Ceratosolen solmsi marchali	409	hypothetical protein C922_00853	25	gi|672187905
411	G	839	411	formin-2	5E-049	411	pherophorin-dz1 protein	1E-086	gi|21322711	326	532	1009	53	53	53	129	0	0	0	187	-3	Y		REV	Volvox carteri f. nagariensis	411	proline-rich extensin-like protein EPR1 isoform X5	6E-065	gi|1000757929	250	704	742	43	47	95	176	34	0	0	26	-3	Y		REV	Cephus cinctus	411	hypothetical protein	2E-081	gi|551603444
412	G	890	412	collagen alpha-1(III) chain	1E-026	412	hypothetical protein WG82_14165; partial	1E-035	gi|806990261	157	375	377	35	49	100	212	44	2	1	13	1	Y		FOR	Citrobacter amalonaticus	412	uncharacterized protein Dwil_GK21628	1E-030	gi|195429872	136	566	602	35	36	94	193	4	33	1	15	2	Y		FOR	Drosophila willistoni	412	hypothetical protein	4E-033	gi|551600695
413	A	766	413	triadin	4E-016	413	Hypothetical protein CBG17156	2E-017	gi|268578395	96.3	344	376	25	47	92	176	12	2	1	14	2	Y		FOR	Caenorhabditis briggsae	413	Hypothetical protein CBG17156	1E-018	gi|268578395	96.3	344	376	25	47	92	176	12	2	1	15	2	Y		FOR	Caenorhabditis briggsae	413	unnamed protein product	3E-017	gi|546309619
414	A	602	414	GPI mannosyltransferase 1-like	3E-012	414	hypothetical protein CLF_100574	2E-030	gi|358339569	138	670	758	38	48	89	138	24	0	0	24	-2	Y	.597	REV	Clonorchis sinensis	414	NADH dehydrogenase subunit 2 (mitochondrion)	5E-017	gi|685496656	90.1	248	332	37	47	75	107	0	83	2	6	-2	Y	1.21	REV	Gononemertes parasita	414	hypothetical protein GUITHDRAFT_113400	3E-021	gi|551649619
415	C	617	415	serine/arginine repetitive matrix protein 1 isoform X1	2E-007	415	hypothetical protein AURANDRAFT_70520	5E-010	gi|676378005	71.2	259	1211	26	42	21	133	0	952	1	10	1	Y		FOR	Aureococcus anophagefferens	415	predicted protein	6E-009	gi|156365768	63.5	560	571	29	46	98	145	5	11	7	7	1	Y		FOR	Nematostella vectensis	415	hypothetical protein AURANDRAFT_70520	1E-011	gi|676378005
417	G	939	417	triadin	2E-012	417	Vomeronasal type-1 receptor 4	2E-021	gi|344244673	110	453	566	28	46	80	204	5	110	83	18	2	Y		FOR	Cricetulus griseus	417	hypothetical protein LOTGIDRAFT_228409	4E-019	gi|676448385	98.6	1375	1512	25	44	91	205	3	0	0	34	2	Y		FOR	Lottia gigantea	417	hypothetical protein EMH_0025660	2E-019	gi|916516198
418	G	1037	418	armadillo repeat-containing protein 4	1.6	418	hypothetical protein; partial	10	gi|70929484	38.5	81	120	32	35	68	59	2	1	742	1	-3	N		REV	Plasmodium chabaudi chabaudi	418	peroxisomal biogenesis factor 6-like	4.3	gi|572304250	35.4	63	810	30	41	8	47	10	45	185	1	-2	N		REV	Apis dorsata	418	hypothetical protein; partial	0.21	gi|70929484
419	G	832	419	DC-STAMP domain-containing protein 1	22	419	multidrug ABC transporter ATP-binding protein	26	gi|501856104	36.6	89	589	31	42	15	62	8	141	20	1	2	N	1124	FOR	Streptococcus uberis 0140J	419	cardioacceleratory peptide receptor isoform X2	15	gi|380014316	33.1	88	402	30	45	22	67	8	21	56	1	2	N	1136	FOR	Apis florea	419	conserved Plasmodium protein; unknown function	1.3	gi|832029206
42	C	572	42	CUB domain-containing protein 1	0.60	42	yngK protein	0.87	gi|524019417	40.0	98	494	28	45	20	71	2	315	255	1	3	N	1.02	FOR	Prevotella sp. CAG:924	42	formin-J	1.4	gi|936697390	35.4	63	1881	33	40	3	43	0	288	12	1	3	N		FOR	Trichogramma pretiosum	42	hypothetical protein (macronuclear)	0.60	gi|145532611
420	A	1052	420	sushi; von Willebrand factor type A; EGF and pentraxin domain-containing protein	14	420	unnamed protein product	9E-004	gi|343472207	52.0	235	1003	34	40	24	100	12	51	596	4	-2	Y	2553	REV	Trypanosoma congolense IL3000	420	hypothetical protein NEMVEDRAFT_v1g147500; partial	0.006	gi|156341074	45.1	137	178	23	44	78	102	4	25	611	3	-2	Y	3.65	REV	Nematostella vectensis	420	DNA repair protein rad10 subfamily protein	0.011	gi|675124100
421	A	1190	421	GPI mannosyltransferase 1-like	0.027	421	extensin-1-like	3E-007	gi|780018907	63.9	236	278	30	41	85	185	19	29	369	1	-1	N	2542	REV	Strongylocentrotus purpuratus	421	extensin-1-like	1E-008	gi|780018907	63.9	243	278	30	41	88	185	19	22	330	2	-1	N	2469	REV	Strongylocentrotus purpuratus	421	conserved Plasmodium membrane protein; unknown function	6E-005	gi|124512050
422	A	527	422	GPI mannosyltransferase 1-like	0.30	422	putative cytochrome c assembly protein	1E-005	gi|954693656	55.8	134	318	32	47	42	96	4	45	112	1	-3	N		REV	Candidatus Nasuia deltocephalinicola	422	hypothetical protein LOTGIDRAFT_77329; partial	0.001	gi|676477437	45.1	161	166	28	48	98	83	3	4	115	2	-3	Y		REV	Lottia gigantea	422	hypothetical protein (plastid)	5E-004	gi|788512233
423	A	288	423	putative uncharacterized protein DDB_G0271982; partial	1E-005	423	hypothetical protein AAES_103443	6E-008	gi|944212858	63.5	104	121	40	62	87	52	4	4	4	5	3	Y	.962	FOR	Amazona aestiva	423	hypothetical protein HELRODRAFT_166097	3E-007	gi|675891736	56.6	213	248	32	65	86	53	0	0	0	42	3	Y		FOR	Helobdella robusta	423	hypothetical protein; partial	6E-009	gi|70945447
424	A	982	424	neurofilament heavy polypeptide	3E-009	424	hypothetical protein M514_19703	2E-016	gi|669328025	94.0	668	690	19	42	97	245	0	0	0	200	2	Y		FOR	Trichuris suis	424	Hypothetical protein CBG17156	3E-015	gi|268578395	85.9	344	376	23	40	92	246	10	2	1	10	1	Y		FOR	Caenorhabditis briggsae	424	unnamed protein product	9E-015	gi|546309619
428	A	544	428	splicing regulatory glutamine/lysine-rich protein 1 isoform X1	6E-021	428	hypothetical protein M514_19703	4E-043	gi|669328025	180	663	690	46	78	96	96	0	0	0	200	2	Y		FOR	Trichuris suis	428	hypothetical protein HELRODRAFT_166097	6E-038	gi|675891736	159	243	248	43	72	98	104	5	5	1	18	2	Y		FOR	Helobdella robusta	428	hypothetical protein EMH_0025660	5E-041	gi|916516198
426	G	499	426	caldesmon isoform X1	2E-004	426	beta-galactosidase a-peptide	1E-007	gi|157165877	62.8	69	127	51	60	55	34	0	38	289	1	1	N		FOR	Cloning vector pTriplEx2	426	hypothetical protein T265_12500; partial	1E-005	gi|684366692	51.6	452	5487	28	45	8	90	6	1778	127	10	1	N		FOR	Opisthorchis viverrini	426	hypothetical protein TGME49_077770	9E-007	gi|237842369
439	A	491	439	E3 ubiquitin-protein ligase BRE1A	0.006	439	hypothetical protein	0.008	gi|123429255	46.6	107	1014	26	44	11	79	12	851	156	1	3	N		FOR	Trichomonas vaginalis G3	439	hypothetical protein CRE_14780	0.006	gi|308477905	42.7	113	638	26	47	18	74	0	423	156	2	3	Y		FOR	Caenorhabditis remanei	439	hypothetical protein	2E-004	gi|123429255
44	T	1018	44	LOW QUALITY PROTEIN: lymphocyte antigen 75	4.5	44	hypothetical protein L345_14573; partial	0.021	gi|565303824	47.4	36	147	68	73	25	12	0	88	476	1	-1	N	2778	REV	Ophiophagus hannah	44	protein Skeletor; isoforms B/C	0.84	gi|746858911	37.7	52	683	30	49	8	37	0	261	90	1	3	N		FOR	Acromyrmex echinatior	44	phospholipid-translocating p-type flippase family protein; putative	0.16	gi|471225959
441	G	571	441	triadin	3E-006	441	unnamed protein product	1E-009	gi|546326803	69.7	232	519	27	40	45	123	0	164	60	10	3	Y		FOR	Chondrus crispus	441	basic proline-rich protein-like	2E-006	gi|755966399	55.1	535	1158	25	36	46	129	18	25	63	8	3	Y		FOR	Fopius arisanus	441	unnamed protein product	3E-011	gi|546326803
447	A	381	447	GPI mannosyltransferase 1-like	1E-004	447	unnamed protein product; partial	1E-023	gi|641993083	115	209	250	51	66	84	67	24	40	1	9	-2	Y		REV	Oncorhynchus mykiss	447	hypothetical protein LOTGIDRAFT_58749; partial	3E-013	gi|676464213	76.6	118	120	33	72	99	79	5	1	1	5	-2	Y		REV	Lottia gigantea	447	hypothetical protein GUITHDRAFT_113400	9E-018	gi|551649619
46	C	520	46	unconventional myosin-XVB-like; partial	0.026	46	hypothetical protein	0.023	gi|951415663	45.1	159	739	35	48	22	73	7	61	167	2	2	N	.629	FOR	Weissella minor	46	formin-like protein 14	0.005	gi|780118357	43.1	208	805	30	43	26	100	6	494	49	3	1	Y	2885	FOR	Strongylocentrotus purpuratus	46	hypothetical protein AURANDRAFT_70947; partial	0.025	gi|676381061
460	G	1186	460	zinc finger protein 598	1.1	460	hypothetical protein T02_16311	1E-103	gi|954523718	218	270	658	74	75	41	40	0	45	8	4	-3	Y	.37	REV	Trichinella nativa	460	predicted protein	3E-034	gi|196016778	105	145	206	72	80	71	21	0	61	453	2	-3	N		REV	Trichoplax adhaerens	460	hypothetical protein PHYSODRAFT_291676	2E-016	gi|695467858
58	A	540	58	adipocyte enhancer-binding protein 1 isoform X1	0.082	58	extensin-1-like	2E-004	gi|847164129	52.0	359	481	30	38	75	123	4	97	1	8	1	Y	.279	FOR	Xenopus tropicalis	58	predicted protein	0.010	gi|156389724	42.4	142	349	37	48	41	48	5	28	91	3	3	Y	.704	FOR	Nematostella vectensis	58	hypothetical protein IMG5_048190	0.001	gi|471233079
59	A	1131	59	LOW QUALITY PROTEIN: ankyrin repeat and SAM domain-containing protein 6	6.8	59	hypothetical protein OCBIM_22023074mg	1.8	gi|918314060	41.2	136	1036	25	40	13	109	5	546	505	1	-1	N	1471	REV	Octopus bimaculoides	59	uncharacterized protein Dere_GG20557	0.58	gi|194882679	38.5	80	1568	34	45	5	59	1	1181	595	1	-1	N	1.25	REV	Drosophila erecta	59	hypothetical protein Pmar_PMAR007406	2.6	gi|294895965
61	A	1092	61	WD repeat-containing protein 60	2E-009	61	hypothetical protein TcasGA2_TC031070	3E-017	gi|1004401248	96.7	329	1133	27	47	29	200	12	399	30	10	3	Y	1824	FOR	Tribolium castaneum	61	uncharacterized protein Dere_GG26715	2E-016	gi|968033785	90.1	569	848	23	45	67	273	3	267	27	13	3	Y	2109	FOR	Drosophila erecta	61	hypothetical protein IMG5_133010	7E-014	gi|471225863
63	G	451	63	LOW QUALITY PROTEIN: neural Wiskott-Aldrich syndrome protein-like	4E-005	63	36.4 kDa proline-rich protein-like	5E-005	gi|568855709	53.9	113	225	34	44	51	62	0	30	154	5	1	N	1.77	FOR	Citrus sinensis	63	leucine-rich repeat extensin-like protein 6	3E-006	gi|762121416	53.1	54	128	48	58	43	26	0	25	286	2	1	N		FOR	Crassostrea gigas	63	RNA-binding protein 7	5E-005	gi|514687198
64	C	282	64	espin	0.63	64	hypothetical protein D910_11708	0.99	gi|546684849	39.7	103	2794	29	38	4	73	14	172	1	1	1	N	3883	FOR	Dendroctonus ponderosae	64	ATP-dependent helicase brm-like	0.29	gi|662209224	36.6	47	1504	37	47	3	33	0	202	67	1	1	N	6383	FOR	Diaphorina citri	64	scar regulatory complex protein	0.27	gi|290988291
66	G	883	66	GPI mannosyltransferase 1-like	0.030	66	hypothetical protein UA70_04850; partial	4E-006	gi|767153965	59.3	175	180	35	39	98	106	21	1	9	8	2	Y	.571	FOR	Raoultella planticola	66	GM21935	0.021	gi|195335792	42.7	116	819	30	35	14	93	4	535	390	2	3	Y	2586	FOR	Drosophila sechellia	66	ABR027Cp; related	7E-005	gi|915141990
68	G	539	68	retinoic acid-induced protein 1	0.082	68	AraC family transcriptional regulator	0.58	gi|496183704	40.4	57	273	39	58	21	35	1	110	203	1	-2	N	3509	REV	Caloramator australicus RC3	68	LOW QUALITY PROTEIN: uncharacterized protein Dana_GF12207	0.40	gi|964120652	37.0	38	901	41	56	4	23	0	685	117	1	3	N	2632	FOR	Drosophila ananassae	68	hypothetical protein EMH_0074550	0.14	gi|916509414
7	A	967	7	GPI mannosyltransferase 1-like	0.044	7	putative cytochrome c assembly protein	4E-005	gi|528326813	56.2	183	292	31	47	63	108	4	4	66	2	-3	Y	.546	REV	Candidatus Nasuia deltocephalinicola str. NAS-ALF	7	NADH dehydrogenase subunit 2 (mitochondrion)	2E-005	gi|482651168	53.1	270	275	27	43	99	210	21	1	141	1	-3	N	4074	REV	Bursaphelenchus mucronatus	7	conserved Plasmodium membrane protein; unknown function	1E-005	gi|124512050
70	T	294	70	anthrax toxin receptor 1	4E-004	70	hypothetical protein JCGZ_23006	2E-004	gi|643737757	52.0	356	834	46	54	43	33	0	404	5	6	-1	Y		REV	Jatropha curcas	70	proline-rich extensin-like protein EPR1	3E-004	gi|645004182	46.6	514	974	34	47	53	45	0	409	1	20	-1	Y		REV	Nasonia vitripennis	70	hypothetical protein JH06_1389	2E-004	gi|950895619
71	G	799	71	WASP homolog-associated protein with actin; membranes and microtubules	0.044	71	MULTISPECIES: collagen alpha 1(II) chain precursor	0.43	gi|947897954	42.4	52	504	39	43	11	43	4	302	272	1	-1	N	1923	REV	Streptomyces sp. Root66D1	71	conserved hypothetical protein	0.33	gi|170037453	38.5	71	633	34	39	11	53	4	300	241	1	-2	N	1408	REV	Culex quinquefasciatus	71	WD domain; G-beta repeat-containing protein	0.062	gi|470435524
72	A	592	72	ras-associated and pleckstrin homology domains-containing protein 1	5E-009	72	pistil-specific extensin-like protein	1E-012	gi|970008785	79.7	281	481	28	35	59	139	0	48	8	10	3	Y	1423	FOR	Solanum pennellii	72	proline-rich extensin-like protein EPR1	3E-011	gi|817186826	70.9	708	764	27	38	93	154	20	45	1	18	3	Y	.565	FOR	Orussus abietinus	72	hypothetical protein (macronuclear)	2E-011	gi|145525843
74	G	705	74	serine/arginine repetitive matrix protein 1 isoform X2	7E-014	74	hypothetical protein EPUS_01314	9E-017	gi|629636302	94.0	253	422	27	46	60	153	1	142	2	7	2	Y		FOR	Endocarpon pusillum Z07020	74	hypothetical protein NECAME_12444	2E-015	gi|915254208	85.1	379	540	29	37	70	172	13	40	4	11	1	Y		FOR	Necator americanus	74	unnamed protein product	4E-018	gi|546309619
75	C	820	75	serine/arginine repetitive matrix protein 1 isoform X2	4E-019	75	hypothetical protein RirG_115520	5E-034	gi|595477191	151	664	737	34	42	90	190	19	0	0	23	2	Y		FOR	Rhizophagus irregularis DAOM 197198w	75	basic proline-rich protein	2E-031	gi|939668963	139	817	847	31	40	97	195	12	22	1	18	2	Y		FOR	Microplitis demolitor	75	hypothetical protein (macronuclear)	1E-028	gi|145482197
77	G	332	77	WAS/WASL-interacting protein family member 3	8E-014	77	hCG1793893; partial	5E-019	gi|119627579	100	477	478	52	54	100	51	3	0	0	40	-3	Y		REV	Homo sapiens	77	hypothetical protein Phum_PHUM146120	4E-016	gi|242007722	85.9	370	598	44	55	62	60	22	226	15	14	-3	Y		REV	Pediculus humanus corporis	77	putative membrane protein	8E-019	gi|551548351
78	T	703	78	bromodomain-containing protein 4 isoform X1	0.078	78	hypothetical protein glysoja_011475	4E-005	gi|734364018	55.5	362	401	27	37	91	133	6	37	153	6	-2	Y	1105	REV	Glycine soja	78	uncharacterized protein Dwil_GK17614	0.023	gi|968086202	42.0	218	256	25	33	86	140	3	19	142	2	-2	N	1835	REV	Drosophila willistoni	78	hypothetical protein	0.004	gi|67620910
79	G	1078	79	FERM domain-containing protein 4A isoform X1	11	79	hypothetical protein HYDPIDRAFT_165357	11	gi|749901073	38.5	85	1092	26	41	8	63	2	340	572	1	-1	N	1176	REV	Hydnomerulius pinastri MD-312	79	GM14331; partial	2.7	gi|195336292	36.2	60	458	33	53	13	42	1	22	596	1	-1	N	1667	REV	Drosophila sechellia	79	conserved Plasmodium protein; unknown function	5.4	gi|832028113
8	A	335	8	protein diaphanous homolog 1	2E-004	8	formin 2A	7E-004	gi|254033592	50.1	320	1238	32	35	26	74	9	478	14	8	2	Y	.625	FOR	Physcomitrella patens	8	hypothetical protein LOTGIDRAFT_228779	3E-004	gi|676467807	46.6	117	444	32	36	27	62	0	96	60	3	3	N		FOR	Lottia gigantea	8	hypothetical protein; partial	3E-005	gi|70929998
80	C	960	80	bromodomain-containing protein 2 isoform X1	2.4	80	hypothetical protein UA44_25075	0.011	gi|767050942	48.1	92	117	40	42	79	64	19	5	376	1	-1	N		REV	Enterobacter aerogenes	80	uncharacterized protein LOC106103504	3.8	gi|909566707	35.4	51	877	34	53	6	34	0	707	803	1	-3	N	1961	REV	Papilio polytes	80	hypothetical protein; conserved	0.54	gi|916413080
82	C	730	82	protein diaphanous homolog 1	1E-008	82	extensin-3-like; partial	1E-011	gi|747047289	77.4	244	246	30	36	100	152	9	1	64	5	1	Y	.41	FOR	Sesamum indicum	82	proline-rich extensin-like protein EPR1 isoform X5	9E-011	gi|1000757929	70.1	694	742	30	34	94	123	0	32	70	14	1	Y	.144	FOR	Cephus cinctus	82	formin	6E-011	gi|71412330
83	A	1124	83	GPI mannosyltransferase 1-like	6E-011	83	hypothetical protein PITC_029160	8E-044	gi|700481256	185	306	308	38	44	100	181	0	1	213	13	-2	Y	2288	REV	Penicillium italicum	83	ND4 gene product (mitochondrion)	3E-020	gi|353526364	102	363	364	30	40	100	238	54	1	205	8	-2	Y	1928	REV	Mnemiopsis leidyi	83	hypothetical protein IMG5_109580	8E-023	gi|471228071
86	A	1054	86	peptidyl-prolyl cis-trans isomerase G	2E-017	86	hypothetical protein BVRB_1g021030	1E-047	gi|870847363	197	585	790	32	62	74	228	0	0	0	117	2	Y	3077	FOR	Beta vulgaris subsp. vulgaris	86	Hypothetical protein CBG17156	6E-037	gi|268578395	157	355	376	30	55	95	241	7	1	1	10	2	Y	5.07	FOR	Caenorhabditis briggsae	86	smooth muscle caldesmon	5E-036	gi|123439757
87	T	691	87	splicing factor 3B subunit 2	0.50	87	conserved domain protein; partial	0.012	gi|145846003	47.0	144	159	38	45	91	58	17	3	428	3	-3	Y		REV	Ruminococcus torques ATCC 27756	87	F-box/LRR-repeat protein 16 isoform X5	0.94	gi|817215844	36.6	57	553	34	48	10	38	0	85	312	1	-3	N	1754	REV	Orussus abietinus	87	hypothetical protein; partial	0.007	gi|70913751
88	G	539	88	storkhead-box protein 1	0.35	88	hypothetical protein	0.44	gi|499489488	40.8	117	275	30	46	43	94	3	10	6	1	3	N	.855	FOR	Candidatus Protochlamydia amoebophila UWE25	88	sulfotransferase; putative; partial	1.2	gi|241783580	35.4	100	468	28	42	22	84	5	319	173	1	-2	N	3.	REV	Ixodes scapularis	88	ankyrin repeat protein	0.52	gi|123404687
9	A	907	9	GPI mannosyltransferase 1-like	1E-012	9	Vomeronasal type-1 receptor 4	7E-031	gi|344244673	141	446	566	35	51	79	208	22	120	1	9	1	Y	.448	FOR	Cricetulus griseus	9	hypothetical protein HELRODRAFT_166097	3E-019	gi|675891736	99.0	202	248	29	43	82	208	0	46	2	5	2	Y	.99	FOR	Helobdella robusta	9	WD domain; G-beta repeat-containing protein; putative	2E-024	gi|916503309
91	A	698	91	splicing regulatory glutamine/lysine-rich protein 1 isoform X1	3E-026	91	hypothetical protein M514_19703	5E-054	gi|669328025	217	663	690	44	76	96	129	0	0	0	200	3	Y		FOR	Trichuris suis	91	hypothetical protein HELRODRAFT_166097	1E-042	gi|675891736	176	246	248	39	73	100	128	0	2	1	11	3	Y		FOR	Helobdella robusta	91	hypothetical protein EMH_0025660	1E-046	gi|916516198
92	A	718	92	triadin	2E-010	92	extensin	8E-011	gi|632916602	74.3	292	897	26	46	33	152	1	184	2	11	3	Y	1027	FOR	Ustilaginoidea virens	92	arginine/serine-rich coiled-coil protein 2	1E-008	gi|780102256	62.8	325	576	24	45	57	192	19	62	2	3	3	Y	1231	FOR	Strongylocentrotus purpuratus	92	unnamed protein product	2E-011	gi|546309619
94	T	312	94	uncharacterized protein C9orf40 homolog	0.073	94	dynein heavy chain 8; axonemal-like	0.44	gi|699252701	40.8	73	1394	32	43	5	50	0	41	1	1	1	N	1.37	FOR	Ciona intestinalis	94	uncharacterized protein KIAA2012 homolog	0.046	gi|871214284	39.3	67	1823	39	47	4	41	15	1426	14	1	2	N	2985	FOR	Aplysia californica	94	hypothetical protein GUITHDRAFT_118955	0.091	gi|551638155
97	T	1080	97	neural Wiskott-Aldrich syndrome protein	5E-007	97	formin-like protein 20	2E-012	gi|778664708	80.5	562	1674	29	31	34	200	5	703	82	9	-3	Y	.89	REV	Cucumis sativus	97	WAS/WASL-interacting protein family member 1-like	7E-011	gi|919101985	71.2	546	549	25	32	100	229	34	3	3	14	-3	Y	.916	REV	Lingula anatina	97	WH2 domain-containing protein	3E-010	gi|514691820
[truncated: 36 more columns]
